# Supplementary material for: DUX4 expressing immortalized FSHD lymphoblastoid cells express genes elevated in FSHD muscle biopsies, correlating with the early stages of inflammation
Source: Hum Mol Genet. 2020 Apr 2;29(14):2285–99. doi: 10.1093/hmg/ddaa053 (PMC7424723; doi:10.1093/hmg/ddaa053)
Supplement: Banerji_et_al_HMG_2020_Table_S1__ddaa053 [file banerji_et_al_hmg_2020_table_s1__ddaa053.xlsx]

## Sheet: Sheet1
The 237 genes forming the FSHD Lymphoblast Score
ENSG00000240864
ENSG00000244437
ENSG00000243063
ENSG00000133019
ENSG00000008196
ENSG00000180613
ENSG00000169083
ENSG00000164093
ENSG00000153071
ENSG00000146373
ENSG00000169851
ENSG00000196542
ENSG00000183918
ENSG00000188580
ENSG00000176887
ENSG00000268089
ENSG00000203727
ENSG00000117114
ENSG00000150540
ENSG00000176771
ENSG00000236502
ENSG00000111907
ENSG00000197410
ENSG00000145824
ENSG00000009694
ENSG00000109158
ENSG00000230937
ENSG00000146122
ENSG00000282419
ENSG00000138083
ENSG00000168938
ENSG00000146038
ENSG00000235033
ENSG00000259439
ENSG00000225964
ENSG00000146674
ENSG00000002933
ENSG00000197085
ENSG00000029534
ENSG00000135218
ENSG00000080493
ENSG00000144824
ENSG00000124491
ENSG00000145864
ENSG00000189223
ENSG00000072133
ENSG00000002726
ENSG00000204616
ENSG00000075213
ENSG00000179299
ENSG00000144677
ENSG00000164458
ENSG00000138639
ENSG00000145908
ENSG00000136634
ENSG00000152894
ENSG00000248329
ENSG00000245526
ENSG00000164749
ENSG00000281332
ENSG00000134121
ENSG00000134326
ENSG00000154556
ENSG00000134321
ENSG00000135929
ENSG00000076716
ENSG00000124615
ENSG00000115607
ENSG00000168779
ENSG00000178965
ENSG00000112902
ENSG00000169116
ENSG00000221869
ENSG00000157985
ENSG00000115112
ENSG00000162614
ENSG00000112290
ENSG00000279601
ENSG00000157240
ENSG00000254802
ENSG00000122223
ENSG00000127074
ENSG00000078401
ENSG00000260386
ENSG00000164142
ENSG00000109684
ENSG00000143195
ENSG00000113494
ENSG00000163568
ENSG00000078269
ENSG00000151692
ENSG00000250722
ENSG00000178662
ENSG00000168685
ENSG00000006756
ENSG00000173702
ENSG00000113790
ENSG00000136231
ENSG00000086289
ENSG00000138678
ENSG00000137198
ENSG00000157214
ENSG00000181381
ENSG00000114757
ENSG00000056736
ENSG00000138685
ENSG00000165168
ENSG00000135318
ENSG00000198865
ENSG00000184368
ENSG00000211595
ENSG00000082458
ENSG00000163132
ENSG00000073282
ENSG00000171444
ENSG00000205795
ENSG00000235008
ENSG00000147509
ENSG00000142675
ENSG00000272620
ENSG00000198719
ENSG00000112773
ENSG00000137959
ENSG00000162909
ENSG00000163697
ENSG00000213203
ENSG00000126709
ENSG00000144749
ENSG00000171729
ENSG00000124496
ENSG00000157110
ENSG00000188404
ENSG00000120913
ENSG00000196329
ENSG00000237298
ENSG00000163406
ENSG00000047648
ENSG00000115594
ENSG00000016391
ENSG00000179144
ENSG00000168016
ENSG00000170365
ENSG00000052795
ENSG00000243710
ENSG00000112394
ENSG00000152952
ENSG00000204271
ENSG00000168824
ENSG00000114993
ENSG00000169435
ENSG00000059378
ENSG00000035720
ENSG00000187608
ENSG00000188001
ENSG00000130675
ENSG00000137965
ENSG00000136717
ENSG00000133561
ENSG00000168528
ENSG00000114315
ENSG00000157680
ENSG00000106025
ENSG00000077782
ENSG00000184408
ENSG00000122224
ENSG00000178199
ENSG00000145088
ENSG00000173212
ENSG00000188848
ENSG00000147535
ENSG00000240184
ENSG00000121858
ENSG00000164308
ENSG00000163633
ENSG00000134352
ENSG00000136213
ENSG00000134986
ENSG00000233225
ENSG00000123684
ENSG00000112799
ENSG00000117228
ENSG00000188313
ENSG00000157216
ENSG00000162739
ENSG00000163508
ENSG00000116977
ENSG00000205268
ENSG00000144283
ENSG00000145287
ENSG00000085449
ENSG00000119729
ENSG00000124549
ENSG00000072858
ENSG00000239305
ENSG00000026751
ENSG00000162244
ENSG00000173221
ENSG00000182179
ENSG00000152689
ENSG00000122643
ENSG00000061938
ENSG00000076641
ENSG00000123080
ENSG00000124772
ENSG00000163565
ENSG00000123609
ENSG00000174010
ENSG00000112511
ENSG00000091972
ENSG00000137193
ENSG00000135926
ENSG00000072694
ENSG00000146192
ENSG00000137571
ENSG00000118985
ENSG00000172936
ENSG00000130340
ENSG00000138434
ENSG00000151612
ENSG00000114127
ENSG00000004487
ENSG00000188452
ENSG00000184205
ENSG00000106415
ENSG00000164054
ENSG00000144655
ENSG00000197965
ENSG00000163932
ENSG00000186265
ENSG00000164574
ENSG00000116001
ENSG00000177409
ENSG00000221978
ENSG00000112343
ENSG00000117091
ENSG00000127824
ENSG00000115935
