# Supplementary material for: DUX4 expressing immortalized FSHD lymphoblastoid cells express genes elevated in FSHD muscle biopsies, correlating with the early stages of inflammation
Source: Hum Mol Genet. 2020 Apr 2;29(14):2285–99. doi: 10.1093/hmg/ddaa053 (PMC7424723; doi:10.1093/hmg/ddaa053)
Supplement: Banerji_et_al_HMG_2020_Table_S2_ddaa053 [file banerji_et_al_hmg_2020_table_s2_ddaa053.xlsx]

## Sheet: overlap
GSEA of the FSHD Lymphoblast Score
Overlap Results
Collection(s):	C1, C2, C3, C4, C5, C6, C7, H
# overlaps shown:	100
# genesets in collections:	22596
# genes in comparison (n):	232
# genes in universe (N):	38055
Gene Set Name	# Genes in Gene Set (K)	Description	# Genes in Overlap (k)	k/K	p-value	FDR q-value
FULCHER_INFLAMMATORY_RESPONSE_LECTIN_VS_LPS_DN	450	Genes down-regulated in monocyte-derived dendritic cells (MDDC) after stimulation with galecin-1 (lectin, LGALS1) [GeneID=3956] compared to that with bacterial lipopolysaccharide (LPS).	30	0.0667	3.2e-22	7.23e-18
GSE18791_UNSTIM_VS_NEWCATSLE_VIRUS_DC_6H_DN	193	Genes down-regulated in comparison of control conventional dendritic cells (cDC) at 6 h versus cDCs infected with Newcastle disease virus (NDV) at 6 h.	22	0.114	1.33e-21	1.42e-17
GSE42724_NAIVE_BCELL_VS_PLASMABLAST_UP	196	Genes up-regulated in B lymphocytes: na�ve versus plasmablasts.	22	0.1122	1.88e-21	1.42e-17
GSE21546_WT_VS_SAP1A_KO_DP_THYMOCYTES_UP	195	Genes up-regulated in untreated double positive thymocytes: wildtype versus ELK4 [GeneID=2005] knockout.	21	0.1077	3.8e-20	2.14e-16
GSE13485_CTRL_VS_DAY7_YF17D_VACCINE_PBMC_DN	200	Genes down-regulated in comparison of unstimulated peripheral blood mononuclear cells (PBMC) versus PBMC 7 days after stimulation with YF17D vaccine.	21	0.105	6.48e-20	2.93e-16
NUYTTEN_EZH2_TARGETS_UP	1032	Genes up-regulated in PC3 cells (prostate cancer) after knockdown of EZH2 [GeneID=2146] by RNAi.	39	0.0378	7.94e-20	2.99e-16
GSE13485_DAY3_VS_DAY7_YF17D_VACCINE_PBMC_DN	198	Genes down-regulated in comparison of unstimulated peripheral blood mononuclear cells (PBMC) 3 days after stimulation with YF17D vaccine versus PBMC 7 days after the stimulation.	20	0.101	1.1e-18	2.76e-15
GSE18791_CTRL_VS_NEWCASTLE_VIRUS_DC_6H_DN	198	Genes down-regulated in comparison of control conventional dendritic cells (cDC) at 0 h versus cDCs infected with Newcastle disease virus (NDV) at 6 h.	20	0.101	1.1e-18	2.76e-15
GSE42021_CD24HI_VS_CD24LOW_TREG_THYMUS_DN	198	Genes down-regulated in thymic T reg: CD24 high [GeneID=100133941] versus CD24 low [GeneID=100133941].	20	0.101	1.1e-18	2.76e-15
GSE37533_PPARG1_FOXP3_VS_FOXP3_TRANSDUCED_CD4_TCELL_DN	200	Genes down-regulated in CD4 [GeneID=920] over-expressing: FOXP3 [GeneID=50943] and PPARg1 form of PPARG [GeneID=5468] versus FOXP3 [GeneID=50943].	20	0.1	1.35e-18	2.76e-15
GSE37533_PPARG1_FOXP3_VS_FOXP3_TRANSDUCED_CD4_TCELL_PIOGLITAZONE_TREATED_UP	200	Genes up-regulated in CD4 [GeneID=920] T cells treated with pioglitazone [PubChem=4829] and over-expressing: FOXP3 [GeneID=50943] and PPARg1 isoform of PPARG [GeneID=5468] versus FOXP3 [GeneID=50943].	20	0.1	1.35e-18	2.76e-15
GSE18791_UNSTIM_VS_NEWCATSLE_VIRUS_DC_18H_DN	189	Genes down-regulated in comparison of control conventional dendritic cells (cDC) at 18 h versus cDCs infected with Newcastle disease virus (NDV) at 18 h.	19	0.1005	9.05e-18	1.7e-14
GSE2770_TGFB_AND_IL4_ACT_VS_ACT_CD4_TCELL_2H_DN	194	Genes down-regulated in CD4 [GeneID=920] T cells activated by anti-CD3 and anti-CD28: TGFB1 and IL4 [GeneID=7040;3565] (2h) versus untreated (2h).	19	0.0979	1.48e-17	2.58e-14
GSE18791_CTRL_VS_NEWCASTLE_VIRUS_DC_8H_DN	195	Genes down-regulated in comparison of control conventional dendritic cells (cDC) at 0 h versus cDCs infected with Newcastle disease virus (NDV) at 8 h.	19	0.0974	1.63e-17	2.64e-14
GO_POSITIVE_REGULATION_OF_SIGNALING	1828	Any process that activates, maintains or increases the frequency, rate or extent of a signaling process. [GOC:mtg_signal]	46	0.0252	2.06e-16	3.11e-13
GSE13485_DAY1_VS_DAY7_YF17D_VACCINE_PBMC_DN	198	Genes down-regulated in comparison of unstimulated peripheral blood mononuclear cells (PBMC) 1 day after stimulation with YF17D vaccine versus PBMC 7 days after the stimulation.	18	0.0909	4.06e-16	5.74e-13
GSE13484_UNSTIM_VS_YF17D_VACCINE_STIM_PBMC_DN	200	Genes down-regulated in comparison of unstimulated peripheral blood mononuclear cells (PBMC) versus PBMC stimulated with YF17D vaccine.	18	0.09	4.86e-16	6.1e-13
GSE42021_CD24HI_VS_CD24INT_TREG_THYMUS_DN	200	Genes down-regulated in thymic T reg: CD24 high [GeneID=100133941] versus CD24 int [GeneID=100133941].	18	0.09	4.86e-16	6.1e-13
CUI_TCF21_TARGETS_2_DN	824	All significantly down-regulated genes in kidney glomeruli isolated from TCF21 [Gene ID=6943] knockout mice.	31	0.0376	7.58e-16	9.01e-13
GSE14000_UNSTIM_VS_16H_LPS_DC_TRANSLATED_RNA_DN	197	Genes down-regulated in comparison of polysome bound (translated) mRNA before and 16 h after LPS (TLR4 agonist) stimulation.	17	0.0863	6.53e-15	7.08e-12
WONG_ADULT_TISSUE_STEM_MODULE	710	The 'adult tissue stem' module: genes coordinately up-regulated in a compendium of adult tissue stem cells.	28	0.0394	6.58e-15	7.08e-12
GSE37533_PPARG2_FOXP3_VS_FOXP3_TRANSDUCED_CD4_TCELL_DN	198	Genes down-regulated in CD4 [GeneID=920] over-expressing: FOXP3 [GeneID=50943] and PPARg2 form of PPARG [GeneID=5468] versus FOXP3 [GeneID=50943].	17	0.0859	7.1e-15	7.29e-12
GSE13485_CTRL_VS_DAY3_YF17D_VACCINE_PBMC_DN	199	Genes down-regulated in comparison of unstimulated peripheral blood mononuclear cells (PBMC) versus PBMC 3 days after stimulation with YF17D vaccine.	17	0.0854	7.72e-15	7.59e-12
GSE42021_TREG_PLN_VS_TREG_PRECURSORS_THYMUS_DN	200	Genes down-regulated in T reg from: peripheral lymph nodes versus thymic precursors.	17	0.085	8.39e-15	7.59e-12
GSE42021_TREG_VS_TCONV_PLN_UP	200	Genes up-regulated in cells from peripheral lymph nodes: T reg versus T conv.	17	0.085	8.39e-15	7.59e-12
HALLMARK_INTERFERON_ALPHA_RESPONSE	97	Genes up-regulated in response to alpha interferon proteins.	13	0.134	3.4e-14	2.85e-11
GO_CYTOKINE_PRODUCTION	759	The appearance of a cytokine due to biosynthesis or secretion following a cellular stimulus, resulting in an increase in its intracellular or extracellular levels. [GOC:add, ISBN:0781735149]	28	0.0369	3.41e-14	2.85e-11
WALLACE_PROSTATE_CANCER_RACE_UP	301	Genes up-regulated in prostate cancer samples from African-American patients compared to those from the European-American patients.	19	0.0631	4.91e-14	3.96e-11
MODULE_84	545	Immune (humoral) and inflammatory response.	24	0.044	5.91e-14	4.51e-11
GO_POSITIVE_REGULATION_OF_MULTICELLULAR_ORGANISMAL_PROCESS	1795	Any process that activates or increases the frequency, rate or extent of an organismal process, any of the processes pertinent to the function of an organism above the cellular level; includes the integrated processes of tissues and organs. [GOC:ai]	42	0.0234	5.98e-14	4.51e-11
GSE42021_CD24INT_VS_CD24LOW_TREG_THYMUS_DN	196	Genes down-regulated in thymic T reg: CD24 int [GeneID=100133941] versus CD24 low [GeneID=100133941].	16	0.0816	9.91e-14	7.22e-11
GSE13485_PRE_VS_POST_YF17D_VACCINATION_PBMC_DN	199	Genes down-regulated in comparison of peripheral blood mononuclear cells (PBMC) before vs after YF17D vaccination.	16	0.0804	1.26e-13	8.86e-11
GSE1432_CTRL_VS_IFNG_24H_MICROGLIA_DN	200	Genes down-regulated in comparison of control microglia cells versus those 24 h after stimulation with IFNG [GeneID=3458].	16	0.08	1.36e-13	9.02e-11
GSE34205_HEALTHY_VS_FLU_INF_INFANT_PBMC_DN	200	Genes down-regulated in comparison of peripheral blood mononuclear cells (PBMC) from healthy donors versus PBMCs from infanct with acute influenza infection.	16	0.08	1.36e-13	9.02e-11
MOSERLE_IFNA_RESPONSE	31	Top 50 genes up-regulated in ovarian cancer progenitor cells (also known as side population, SP, cells) in response to interferon alpha (IFNA).	9	0.2903	1.79e-13	1.15e-10
IRF_Q6	246	Genes having at least one occurence of the transcription factor binding site V$IRF_Q6 (v7.4 TRANSFAC) in the regions spanning up to 4 kb around their transcription starting sites.	17	0.0691	2.53e-13	1.59e-10
GO_REGULATION_OF_IMMUNE_SYSTEM_PROCESS	1631	Any process that modulates the frequency, rate, or extent of an immune system process. [GOC:add]	39	0.0239	2.76e-13	1.68e-10
ZHENG_BOUND_BY_FOXP3	479	Genes whose promoters are bound by FOXP3 [GeneID=50943] based an a ChIP-chip analysis.	22	0.0459	3e-13	1.78e-10
BROWNE_INTERFERON_RESPONSIVE_GENES	67	Genes up-regulated in primary fibroblast culture after treatment with interferon alpha for 6 h.	11	0.1642	3.24e-13	1.88e-10
GO_APOPTOTIC_PROCESS	1980	A programmed cell death process which begins when a cell receives an internal (e.g. DNA damage) or external signal (e.g. an extracellular death ligand), and proceeds through a series of biochemical events (signaling pathway phase) which trigger an execution phase. The execution phase is the last step of an apoptotic process, and is typically characterized by rounding-up of the cell, retraction of…	43	0.0217	3.55e-13	2e-10
BENPORATH_EED_TARGETS	1058	Set 'Eed targets': genes identified by ChIP on chip as targets of the Polycomb protein EED [GeneID=8726] in human embryonic stem cells.	31	0.0293	5.88e-13	3.24e-10
TGGAAA_NFAT_Q4_01	1927	Genes having at least one occurence of the highly conserved motif M55 TGGAAA sites. The motif matches transcription factor binding site V$NFAT_Q4_01 (v7.4 TRANSFAC).	42	0.0218	6.21e-13	3.34e-10
GO_DEFENSE_RESPONSE	1709	Reactions, triggered in response to the presence of a foreign body or the occurrence of an injury, which result in restriction of damage to the organism attacked or prevention/recovery from the infection caused by the attack. [GOC:go_curators]	39	0.0228	1.17e-12	6.12e-10
GSE17974_IL4_AND_ANTI_IL12_VS_UNTREATED_24H_ACT_CD4_TCELL_DN	194	Genes down-regulated in comparison of CD4 [GeneID=920] T cells treated with IL4 [GeneID=3565] and anti-IL12 at 24 h versus the untreated cells at 24 h.	15	0.0773	1.32e-12	6.75e-10
GO_REGULATION_OF_CELL_DEATH	1723	Any process that modulates the rate or frequency of cell death. Cell death is the specific activation or halting of processes within a cell so that its vital functions markedly cease, rather than simply deteriorating gradually over time, which culminates in cell death. [GOC:dph, GOC:tb]	39	0.0226	1.5e-12	7.51e-10
GSE13485_DAY7_VS_DAY21_YF17D_VACCINE_PBMC_UP	197	Genes up-regulated in comparison of unstimulated peripheral blood mononuclear cells (PBMC) 7 days after stimulation with YF17D vaccine versus PBMC 21 days after the stimulation.	15	0.0761	1.64e-12	8.07e-10
GSE13484_3H_UNSTIM_VS_YF17D_VACCINE_STIM_PBMC_DN	198	Genes down-regulated in comparison of unstimulated peripheral blood mononuclear cells (PBMC) cultured for 3 h versus PBMC cultured for 3 h with YF17D vaccine.	15	0.0758	1.77e-12	8.25e-10
GSE14000_UNSTIM_VS_4H_LPS_DC_DN	198	Genes down-regulated in comparison of dendritic cells (DC) before and 4 h after LPS (TLR4 agonist) stimulation.	15	0.0758	1.77e-12	8.25e-10
GSE37534_UNTREATED_VS_PIOGLITAZONE_TREATED_CD4_TCELL_PPARG1_AND_FOXP3_TRASDUCED_DN	199	Genes down-regulated in CD4 [GeneID=920] T cells over-expressing FOXP3 [GeneID=50943] and PPARg1 form of PPARG [GeneID=5468]: untreated versus pioglitazone [PubChem=4829].	15	0.0754	1.9e-12	8.25e-10
GSE10325_CD4_TCELL_VS_LUPUS_CD4_TCELL_DN	200	Genes down-regulated in comparison of healthy CD4 [GeneID=920] T cells versus systemic lupus erythematosus CD4 [GeneID=920] T cells.	15	0.075	2.05e-12	8.25e-10
GSE1432_CTRL_VS_IFNG_6H_MICROGLIA_DN	200	Genes down-regulated in comparison of control microglia cells versus those 6 h after stimulation with IFNG [GeneID=3458].	15	0.075	2.05e-12	8.25e-10
GSE19888_ADENOSINE_A3R_INH_PRETREAT_AND_ACT_BY_A3R_VS_TCELL_MEMBRANES_ACT_MAST_CELL_UP	200	Genes up-regulated in HMC-1 (mast leukemia) cells: incubated with the peptide ALL1 and then treated with Cl-IB-MECA [PubChem=3035850] versus stimulation by T cell membranes.	15	0.075	2.05e-12	8.25e-10
GSE21360_NAIVE_VS_QUATERNARY_MEMORY_CD8_TCELL_DN	200	Genes down-regulated inCD8 T cells: na�ve versus 4' memory.	15	0.075	2.05e-12	8.25e-10
GSE21927_SPLEEN_C57BL6_VS_4T1_TUMOR_BALBC_MONOCYTES_DN	200	Genes down-regulated in CD11b+ cells from spleen of healthy C57BL6 mice versus CD11b+ cells from tumor infiltrating monocytes of BALB/c mice bearing 4T1 mammary carcinoma.	15	0.075	2.05e-12	8.25e-10
GSE33424_CD161_INT_VS_NEG_CD8_TCELL_UP	200	Genes up-regulated in CD8 T cells: KLRB1 int [GeneID=3820] versus KLRB1- [GeneID=3820].	15	0.075	2.05e-12	8.25e-10
GSE42021_CD24INT_VS_CD24LOW_TCONV_THYMUS_DN	200	Genes down-regulated in thymic T conv: CD24 int [GeneID=100133941] versus CD24 low [GeneID=100133941].	15	0.075	2.05e-12	8.25e-10
SMID_BREAST_CANCER_NORMAL_LIKE_UP	482	Genes up-regulated in the normal-like subtype of breast cancer.	21	0.0436	2.89e-12	1.15e-09
AACTTT_UNKNOWN	1936	Genes having at least one occurence of the highly conserved motif M17 AACTTT in the region spanning up to 4 kb around their transcription start sites. The motif does not match any known transcription factor binding site (v7.4 TRANSFAC).	41	0.0212	3.04e-12	1.19e-09
GO_REGULATION_OF_IMMUNE_RESPONSE	1094	Any process that modulates the frequency, rate or extent of the immune response, the immunological reaction of an organism to an immunogenic stimulus. [GOC:ai]	30	0.0274	7.45e-12	2.85e-09
TAKEDA_TARGETS_OF_NUP98_HOXA9_FUSION_3D_UP	183	Genes up-regulated in CD34+ [GeneID=947] hematopoetic cells by expression of NUP98-HOXA9 fusion [GeneID=4928;3205] off a retroviral vector at 3 days after transduction.	14	0.0765	8.65e-12	3.26e-09
GO_IMMUNE_EFFECTOR_PROCESS	1253	Any process of the immune system that can potentially contribute to an immune response. [GO_REF:0000022, GOC:add, GOC:mtg_15nov05, ISBN:0781735149]	32	0.0255	8.91e-12	3.3e-09
GO_ENZYME_LINKED_RECEPTOR_PROTEIN_SIGNALING_PATHWAY	1043	Any series of molecular signals initiated by the binding of an extracellular ligand to a receptor on the surface of the target cell, where the receptor possesses catalytic activity or is closely associated with an enzyme such as a protein kinase, and ending with regulation of a downstream cellular process, e.g. transcription. [GOC:mah, GOC:signaling, ISBN:0185316194]	29	0.0278	1.23e-11	4.47e-09
GSE18791_CTRL_VS_NEWCASTLE_VIRUS_DC_4H_DN	188	Genes down-regulated in comparison of control conventional dendritic cells (cDC) at 0 h versus cDCs infected with Newcastle disease virus (NDV) at 4 h.	14	0.0745	1.25e-11	4.47e-09
GOZGIT_ESR1_TARGETS_DN	767	Genes down-regulated in TMX2-28 cells (breast cancer) which do not express ESR1 [GeneID=2099]) compared to the parental MCF7 cells which do.	25	0.0326	1.27e-11	4.48e-09
GSE21546_UNSTIM_VS_ANTI_CD3_STIM_ELK1_KO_DP_THYMOCYTES_UP	189	Genes up-regulated in double positive thymocytes with ELK1 [GeneID=2002] knockout: untreated versus stimulated by anti-CD3.	14	0.0741	1.34e-11	4.65e-09
HECKER_IFNB1_TARGETS	94	Genes transcriptionally modulated in the blood of multiple sclerosis patients in response to subcutaneous treatment with recombinant IFNB1 [GeneID = 3456].	11	0.117	1.51e-11	5.15e-09
GO_CENTRAL_NERVOUS_SYSTEM_DEVELOPMENT	980	The process whose specific outcome is the progression of the central nervous system over time, from its formation to the mature structure. The central nervous system is the core nervous system that serves an integrating and coordinating function. In vertebrates it consists of the brain and spinal cord. In those invertebrates with a central nervous system it typically consists of a brain, cerebral…	28	0.0286	1.53e-11	5.15e-09
MODULE_1	367	Ovary genes.	18	0.049	1.59e-11	5.29e-09
TAKEDA_TARGETS_OF_NUP98_HOXA9_FUSION_10D_UP	194	Genes up-regulated in CD34+ [GeneID=947] hematopoetic cells by expression of NUP98-HOXA9 fusion [GeneID=4928;3205] off a retroviral vector at 10 days after transduction.	14	0.0722	1.9e-11	6.23e-09
GSE2706_2H_VS_8H_R848_STIM_DC_DN	195	Genes down-regulated in comparison of dendritic cells (DC) stimulated with R848 at 2 h versus DCs stimulatd with R848 for 8 h.	14	0.0718	2.04e-11	6.58e-09
MODULE_44	325	Thymus genes.	17	0.0523	2.17e-11	6.76e-09
GSE17974_IL4_AND_ANTI_IL12_VS_UNTREATED_72H_ACT_CD4_TCELL_DN	196	Genes down-regulated in comparison of CD4 [GeneID=920] T cells treated with IL4 [GeneID=3565] and anti-IL12 at 72 h versus the untreated cells at 72 h.	14	0.0714	2.18e-11	6.76e-09
GSE18791_UNSTIM_VS_NEWCATSLE_VIRUS_DC_10H_DN	196	Genes down-regulated in comparison of control conventional dendritic cells (cDC) at 10 h versus cDCs infected with Newcastle disease virus (NDV) at 10 h.	14	0.0714	2.18e-11	6.76e-09
GSE14000_UNSTIM_VS_4H_LPS_DC_TRANSLATED_RNA_DN	197	Genes down-regulated in comparison of polysome bound (translated) mRNA before and 4 h after LPS (TLR4 agonist) stimulation.	14	0.0711	2.34e-11	6.95e-09
GSE21546_ELK1_KO_VS_SAP1A_KO_AND_ELK1_KO_DP_THYMOCYTES_UP	197	Genes up-regulated in untreated double positive thymocytes: ELK1 [GeneID=2002] knockout versus ELK1 and ELK4 [GeneID=2002;2005] knockout.	14	0.0711	2.34e-11	6.95e-09
GSE42021_TREG_PLN_VS_CD24LO_TREG_THYMUS_DN	197	Genes down-regulated in T reg: peripheral lymph nodes versus thymic CD24 low [GeneID=100133941].	14	0.0711	2.34e-11	6.95e-09
GO_POSITIVE_REGULATION_OF_BIOSYNTHETIC_PROCESS	1983	Any process that activates or increases the frequency, rate or extent of the chemical reactions and pathways resulting in the formation of substances. [GOC:go_curators]	40	0.0202	2.57e-11	7.54e-09
GSE16755_CTRL_VS_IFNA_TREATED_MAC_DN	199	Genes down-regulated in comparison of control macrophages versus macrophages treated with interferon alpha.	14	0.0704	2.68e-11	7.56e-09
GSE37533_PPARG1_FOXP3_VS_PPARG2_FOXP3_TRANSDUCED_CD4_TCELL_PIOGLITAZONE_TREATED_DN	199	Genes down-regulated in CD4 [GeneID=920] T cells treated with pioglitazone [PubChem=4829] and over-expressing: FOXP3 [GeneID=50943] and PPARg1 isoform of PPARG [GeneID=5468] versus FOXP3 [GeneID=50943] and PPARg2 form of PPARG [GeneID=5468].	14	0.0704	2.68e-11	7.56e-09
GSE40685_TREG_VS_FOXP3_KO_TREG_PRECURSOR_UP	199	Genes up-regulated in CD4: FOXP3+ [GeneID=50943] T reg versus FOXP3 [GeneID=50943] knockout T reg precursor.	14	0.0704	2.68e-11	7.56e-09
GSE19888_ADENOSINE_A3R_INH_VS_ACT_WITH_INHIBITOR_PRETREATMENT_IN_MAST_CELL_UP	200	Genes up-regulated in HMC-1 (mast leukemia) cells incubated the peptide ALL1 versus those followed by treatment with Cl-IB-MECA [PubChem=3035850].	14	0.07	2.86e-11	7.61e-09
GSE21360_NAIVE_VS_QUATERNARY_MEMORY_CD8_TCELL_UP	200	Genes up-regulated inCD8 T cells: na�ve versus 4' memory.	14	0.07	2.86e-11	7.61e-09
GSE360_DC_VS_MAC_B_MALAYI_HIGH_DOSE_DN	200	Genes down-regulated in comparison of dendritic cells (DC) exposed to 50 worm/well B. malayi versus macrophages exposed to 50 worms/well B. malayi.	14	0.07	2.86e-11	7.61e-09
GSE3982_CTRL_VS_LPS_48H_DC_DN	200	Genes down-regulated in comparison of untreated dendritic cells (DC) versus DCs treated with LPS (TLR4 agonist) at 48 h.	14	0.07	2.86e-11	7.61e-09
GSE42021_TREG_PLN_VS_CD24INT_TREG_THYMUS_DN	200	Genes down-regulated in T reg: peripheral lymph nodes versus thymic CD24 int [GeneID=100133941].	14	0.07	2.86e-11	7.61e-09
SCHAEFFER_PROSTATE_DEVELOPMENT_48HR_UP	433	Genes up-regulated in the urogenital sinus (UGS) of day E16 females exposed to the androgen dihydrotestosterone [PubChem=10635] for 48 h.	19	0.0439	2.9e-11	7.62e-09
GO_POSITIVE_REGULATION_OF_IMMUNE_SYSTEM_PROCESS	1166	Any process that activates or increases the frequency, rate, or extent of an immune system process. [GOC:add]	30	0.0257	3.54e-11	9.19e-09
BLALOCK_ALZHEIMERS_DISEASE_UP	1668	Genes up-regulated in brain from patients with Alzheimer's disease.	36	0.0216	4.59e-11	1.18e-08
LEE_BMP2_TARGETS_UP	752	Genes up-regulated in uterus upon knockout of BMP2 [GeneID=650].	24	0.0319	5.14e-11	1.31e-08
BENPORATH_ES_WITH_H3K27ME3	1113	Set 'H3K27 bound': genes posessing the trimethylated H3K27 (H3K27me3) mark in their promoters in human embryonic stem cells, as identified by ChIP on chip.	29	0.0261	5.75e-11	1.44e-08
MODULE_75	398	Immune response.	18	0.0452	6e-11	1.49e-08
CHARAFE_BREAST_CANCER_LUMINAL_VS_BASAL_DN	454	Genes down-regulated in luminal-like breast cancer cell lines compared to the basal-like ones.	19	0.0419	6.49e-11	1.6e-08
NUYTTEN_NIPP1_TARGETS_UP	766	Genes up-regulated in PC3 cells (prostate cancer) after knockdown of NIPP1 [GeneID=5511] by RNAi.	24	0.0313	7.48e-11	1.82e-08
GO_INTRINSIC_COMPONENT_OF_PLASMA_MEMBRANE	1708	The component of the plasma membrane consisting of the gene products and protein complexes having either part of their peptide sequence embedded in the hydrophobic region of the membrane or some other covalently attached group such as a GPI anchor that is similarly embedded in the membrane. [GOC:dos, GOC:mah]	36	0.0211	8.82e-11	2.12e-08
REACTOME_CYTOKINE_SIGNALING_IN_IMMUNE_SYSTEM	856	Cytokine Signaling in Immune system	25	0.0292	1.28e-10	3.04e-08
GO_CYTOKINE_MEDIATED_SIGNALING_PATHWAY	787	A series of molecular signals initiated by the binding of a cytokine to a receptor on the surface of a cell, and ending with regulation of a downstream cellular process, e.g. transcription. [GOC:mah, GOC:signaling, PMID:19295629]	24	0.0305	1.29e-10	3.04e-08
GO_RESPONSE_TO_ENDOGENOUS_STIMULUS	1648	Any process that results in a change in state or activity of a cell or an organism (in terms of movement, secretion, enzyme production, gene expression, etc.) as a result of a stimulus arising within the organism. [GOC:sm]	35	0.0212	1.36e-10	3.17e-08
BOYLAN_MULTIPLE_MYELOMA_C_D_DN	269	Genes down-regulated both in group C and D of tumors arising from overexpression of BCL2L1 and MYC [GeneID=598;4609] in plasma cells.	15	0.0558	1.39e-10	3.2e-08
GO_TISSUE_MORPHOGENESIS	661	The process in which the anatomical structures of a tissue are generated and organized. [GOC:dph, GOC:jid]	22	0.0333	1.56e-10	3.55e-08
GO_POSITIVE_REGULATION_OF_MOLECULAR_FUNCTION	1756	Any process that activates or increases the rate or extent of a molecular function, an elemental biological activity occurring at the molecular level, such as catalysis or binding. [GO:jl]	36	0.0205	1.88e-10	4.24e-08
Gene/Gene Set Overlap Matrix
Entrez Gene Id	Gene Symbol	Gene Description	FULCHER_INFLAMMATORY_RESPONSE_LECTIN_VS_LPS_DN	GSE18791_UNSTIM_VS_NEWCATSLE_VIRUS_DC_6H_DN	GSE42724_NAIVE_BCELL_VS_PLASMABLAST_UP	GSE21546_WT_VS_SAP1A_KO_DP_THYMOCYTES_UP	GSE13485_CTRL_VS_DAY7_YF17D_VACCINE_PBMC_DN	NUYTTEN_EZH2_TARGETS_UP	GSE13485_DAY3_VS_DAY7_YF17D_VACCINE_PBMC_DN	GSE18791_CTRL_VS_NEWCASTLE_VIRUS_DC_6H_DN	GSE42021_CD24HI_VS_CD24LOW_TREG_THYMUS_DN	GSE37533_PPARG1_FOXP3_VS_FOXP3_TRANSDUCED_CD4_TCELL_DN	GSE37533_PPARG1_FOXP3_VS_FOXP3_TRANSDUCED_CD4_TCELL_PIOGLITAZONE_TREATED_UP	GSE18791_UNSTIM_VS_NEWCATSLE_VIRUS_DC_18H_DN	GSE2770_TGFB_AND_IL4_ACT_VS_ACT_CD4_TCELL_2H_DN	GSE18791_CTRL_VS_NEWCASTLE_VIRUS_DC_8H_DN	GO_POSITIVE_REGULATION_OF_SIGNALING	GSE13485_DAY1_VS_DAY7_YF17D_VACCINE_PBMC_DN	GSE13484_UNSTIM_VS_YF17D_VACCINE_STIM_PBMC_DN	GSE42021_CD24HI_VS_CD24INT_TREG_THYMUS_DN	CUI_TCF21_TARGETS_2_DN	GSE14000_UNSTIM_VS_16H_LPS_DC_TRANSLATED_RNA_DN	WONG_ADULT_TISSUE_STEM_MODULE	GSE37533_PPARG2_FOXP3_VS_FOXP3_TRANSDUCED_CD4_TCELL_DN	GSE13485_CTRL_VS_DAY3_YF17D_VACCINE_PBMC_DN	GSE42021_TREG_PLN_VS_TREG_PRECURSORS_THYMUS_DN	GSE42021_TREG_VS_TCONV_PLN_UP	HALLMARK_INTERFERON_ALPHA_RESPONSE	GO_CYTOKINE_PRODUCTION	WALLACE_PROSTATE_CANCER_RACE_UP	MODULE_84	GO_POSITIVE_REGULATION_OF_MULTICELLULAR_ORGANISMAL_PROCESS	GSE42021_CD24INT_VS_CD24LOW_TREG_THYMUS_DN	GSE13485_PRE_VS_POST_YF17D_VACCINATION_PBMC_DN	GSE1432_CTRL_VS_IFNG_24H_MICROGLIA_DN	GSE34205_HEALTHY_VS_FLU_INF_INFANT_PBMC_DN	MOSERLE_IFNA_RESPONSE	IRF_Q6	GO_REGULATION_OF_IMMUNE_SYSTEM_PROCESS	ZHENG_BOUND_BY_FOXP3	BROWNE_INTERFERON_RESPONSIVE_GENES	GO_APOPTOTIC_PROCESS	BENPORATH_EED_TARGETS	TGGAAA_NFAT_Q4_01	GO_DEFENSE_RESPONSE	GSE17974_IL4_AND_ANTI_IL12_VS_UNTREATED_24H_ACT_CD4_TCELL_DN	GO_REGULATION_OF_CELL_DEATH	GSE13485_DAY7_VS_DAY21_YF17D_VACCINE_PBMC_UP	GSE13484_3H_UNSTIM_VS_YF17D_VACCINE_STIM_PBMC_DN
10561	IFI44	interferon induced protein 44 [Source:HGNC Symbol;Acc:HGNC:16938]	FULCHER_INFLAMMATORY_RESPONSE_LECTIN_VS_LPS_DN	GSE18791_UNSTIM_VS_NEWCATSLE_VIRUS_DC_6H_DN	GSE42724_NAIVE_BCELL_VS_PLASMABLAST_UP	GSE21546_WT_VS_SAP1A_KO_DP_THYMOCYTES_UP	GSE13485_CTRL_VS_DAY7_YF17D_VACCINE_PBMC_DN	NUYTTEN_EZH2_TARGETS_UP	GSE13485_DAY3_VS_DAY7_YF17D_VACCINE_PBMC_DN	GSE18791_CTRL_VS_NEWCASTLE_VIRUS_DC_6H_DN	GSE42021_CD24HI_VS_CD24LOW_TREG_THYMUS_DN	GSE37533_PPARG1_FOXP3_VS_FOXP3_TRANSDUCED_CD4_TCELL_DN	GSE37533_PPARG1_FOXP3_VS_FOXP3_TRANSDUCED_CD4_TCELL_PIOGLITAZONE_TREATED_UP	GSE18791_UNSTIM_VS_NEWCATSLE_VIRUS_DC_18H_DN	GSE2770_TGFB_AND_IL4_ACT_VS_ACT_CD4_TCELL_2H_DN	GSE18791_CTRL_VS_NEWCASTLE_VIRUS_DC_8H_DN	GSE13485_DAY1_VS_DAY7_YF17D_VACCINE_PBMC_DN	GSE13484_UNSTIM_VS_YF17D_VACCINE_STIM_PBMC_DN	GSE42021_CD24HI_VS_CD24INT_TREG_THYMUS_DN	WONG_ADULT_TISSUE_STEM_MODULE	GSE37533_PPARG2_FOXP3_VS_FOXP3_TRANSDUCED_CD4_TCELL_DN	GSE13485_CTRL_VS_DAY3_YF17D_VACCINE_PBMC_DN	GSE42021_TREG_PLN_VS_TREG_PRECURSORS_THYMUS_DN	GSE42021_TREG_VS_TCONV_PLN_UP	HALLMARK_INTERFERON_ALPHA_RESPONSE	WALLACE_PROSTATE_CANCER_RACE_UP	MODULE_84	GSE42021_CD24INT_VS_CD24LOW_TREG_THYMUS_DN	GSE13485_PRE_VS_POST_YF17D_VACCINATION_PBMC_DN	GSE1432_CTRL_VS_IFNG_24H_MICROGLIA_DN	GSE34205_HEALTHY_VS_FLU_INF_INFANT_PBMC_DN	MOSERLE_IFNA_RESPONSE	IRF_Q6	BROWNE_INTERFERON_RESPONSIVE_GENES	GSE17974_IL4_AND_ANTI_IL12_VS_UNTREATED_24H_ACT_CD4_TCELL_DN	GSE14000_UNSTIM_VS_4H_LPS_DC_DN	GSE37534_UNTREATED_VS_PIOGLITAZONE_TREATED_CD4_TCELL_PPARG1_AND_FOXP3_TRASDUCED_DN	GSE10325_CD4_TCELL_VS_LUPUS_CD4_TCELL_DN	GSE1432_CTRL_VS_IFNG_6H_MICROGLIA_DN	GSE19888_ADENOSINE_A3R_INH_PRETREAT_AND_ACT_BY_A3R_VS_TCELL_MEMBRANES_ACT_MAST_CELL_UP	GSE21360_NAIVE_VS_QUATERNARY_MEMORY_CD8_TCELL_DN	GSE21927_SPLEEN_C57BL6_VS_4T1_TUMOR_BALBC_MONOCYTES_DN	GSE33424_CD161_INT_VS_NEG_CD8_TCELL_UP	GSE42021_CD24INT_VS_CD24LOW_TCONV_THYMUS_DN	TAKEDA_TARGETS_OF_NUP98_HOXA9_FUSION_3D_UP	GSE18791_CTRL_VS_NEWCASTLE_VIRUS_DC_4H_DN	GSE21546_UNSTIM_VS_ANTI_CD3_STIM_ELK1_KO_DP_THYMOCYTES_UP	HECKER_IFNB1_TARGETS	TAKEDA_TARGETS_OF_NUP98_HOXA9_FUSION_10D_UP
219285	SAMD9L	sterile alpha motif domain containing 9 like [Source:HGNC Symbol;Acc:HGNC:1349]	FULCHER_INFLAMMATORY_RESPONSE_LECTIN_VS_LPS_DN	GSE18791_UNSTIM_VS_NEWCATSLE_VIRUS_DC_6H_DN	GSE42724_NAIVE_BCELL_VS_PLASMABLAST_UP	GSE21546_WT_VS_SAP1A_KO_DP_THYMOCYTES_UP	GSE13485_CTRL_VS_DAY7_YF17D_VACCINE_PBMC_DN	NUYTTEN_EZH2_TARGETS_UP	GSE13485_DAY3_VS_DAY7_YF17D_VACCINE_PBMC_DN	GSE18791_CTRL_VS_NEWCASTLE_VIRUS_DC_6H_DN	GSE18791_UNSTIM_VS_NEWCATSLE_VIRUS_DC_18H_DN	GSE2770_TGFB_AND_IL4_ACT_VS_ACT_CD4_TCELL_2H_DN	GSE18791_CTRL_VS_NEWCASTLE_VIRUS_DC_8H_DN	GSE13485_DAY1_VS_DAY7_YF17D_VACCINE_PBMC_DN	GSE14000_UNSTIM_VS_16H_LPS_DC_TRANSLATED_RNA_DN	GSE13485_CTRL_VS_DAY3_YF17D_VACCINE_PBMC_DN	HALLMARK_INTERFERON_ALPHA_RESPONSE	GSE13485_PRE_VS_POST_YF17D_VACCINATION_PBMC_DN	MOSERLE_IFNA_RESPONSE	GSE17974_IL4_AND_ANTI_IL12_VS_UNTREATED_24H_ACT_CD4_TCELL_DN	GSE13485_DAY7_VS_DAY21_YF17D_VACCINE_PBMC_UP	GSE19888_ADENOSINE_A3R_INH_PRETREAT_AND_ACT_BY_A3R_VS_TCELL_MEMBRANES_ACT_MAST_CELL_UP	GSE33424_CD161_INT_VS_NEG_CD8_TCELL_UP	TAKEDA_TARGETS_OF_NUP98_HOXA9_FUSION_3D_UP	GSE18791_CTRL_VS_NEWCASTLE_VIRUS_DC_4H_DN	GOZGIT_ESR1_TARGETS_DN	HECKER_IFNB1_TARGETS	TAKEDA_TARGETS_OF_NUP98_HOXA9_FUSION_10D_UP	GSE2706_2H_VS_8H_R848_STIM_DC_DN	GSE17974_IL4_AND_ANTI_IL12_VS_UNTREATED_72H_ACT_CD4_TCELL_DN	GSE18791_UNSTIM_VS_NEWCATSLE_VIRUS_DC_10H_DN	GSE21546_ELK1_KO_VS_SAP1A_KO_AND_ELK1_KO_DP_THYMOCYTES_UP	GSE16755_CTRL_VS_IFNA_TREATED_MAC_DN	GSE40685_TREG_VS_FOXP3_KO_TREG_PRECURSOR_UP	GSE19888_ADENOSINE_A3R_INH_VS_ACT_WITH_INHIBITOR_PRETREATMENT_IN_MAST_CELL_UP	NUYTTEN_NIPP1_TARGETS_UP
4615	MYD88	MYD88 innate immune signal transduction adaptor [Source:HGNC Symbol;Acc:HGNC:7562]	FULCHER_INFLAMMATORY_RESPONSE_LECTIN_VS_LPS_DN	GSE18791_UNSTIM_VS_NEWCATSLE_VIRUS_DC_6H_DN	GSE42724_NAIVE_BCELL_VS_PLASMABLAST_UP	GSE21546_WT_VS_SAP1A_KO_DP_THYMOCYTES_UP	GSE13485_CTRL_VS_DAY7_YF17D_VACCINE_PBMC_DN	NUYTTEN_EZH2_TARGETS_UP	GSE18791_CTRL_VS_NEWCASTLE_VIRUS_DC_6H_DN	GSE42021_CD24HI_VS_CD24LOW_TREG_THYMUS_DN	GSE37533_PPARG1_FOXP3_VS_FOXP3_TRANSDUCED_CD4_TCELL_DN	GSE37533_PPARG1_FOXP3_VS_FOXP3_TRANSDUCED_CD4_TCELL_PIOGLITAZONE_TREATED_UP	GSE18791_UNSTIM_VS_NEWCATSLE_VIRUS_DC_18H_DN	GSE2770_TGFB_AND_IL4_ACT_VS_ACT_CD4_TCELL_2H_DN	GSE18791_CTRL_VS_NEWCASTLE_VIRUS_DC_8H_DN	GO_POSITIVE_REGULATION_OF_SIGNALING	GSE42021_CD24HI_VS_CD24INT_TREG_THYMUS_DN	GSE37533_PPARG2_FOXP3_VS_FOXP3_TRANSDUCED_CD4_TCELL_DN	GSE42021_TREG_PLN_VS_TREG_PRECURSORS_THYMUS_DN	GSE42021_TREG_VS_TCONV_PLN_UP	GO_CYTOKINE_PRODUCTION	GO_POSITIVE_REGULATION_OF_MULTICELLULAR_ORGANISMAL_PROCESS	GSE42021_CD24INT_VS_CD24LOW_TREG_THYMUS_DN	GSE13485_PRE_VS_POST_YF17D_VACCINATION_PBMC_DN	GSE1432_CTRL_VS_IFNG_24H_MICROGLIA_DN	GSE34205_HEALTHY_VS_FLU_INF_INFANT_PBMC_DN	GO_REGULATION_OF_IMMUNE_SYSTEM_PROCESS	BROWNE_INTERFERON_RESPONSIVE_GENES	GO_APOPTOTIC_PROCESS	GO_DEFENSE_RESPONSE	GO_REGULATION_OF_CELL_DEATH	GSE13484_3H_UNSTIM_VS_YF17D_VACCINE_STIM_PBMC_DN	GSE14000_UNSTIM_VS_4H_LPS_DC_DN	GSE37534_UNTREATED_VS_PIOGLITAZONE_TREATED_CD4_TCELL_PPARG1_AND_FOXP3_TRASDUCED_DN	GSE10325_CD4_TCELL_VS_LUPUS_CD4_TCELL_DN	GSE21927_SPLEEN_C57BL6_VS_4T1_TUMOR_BALBC_MONOCYTES_DN	GSE42021_CD24INT_VS_CD24LOW_TCONV_THYMUS_DN	GO_REGULATION_OF_IMMUNE_RESPONSE	GSE21546_UNSTIM_VS_ANTI_CD3_STIM_ELK1_KO_DP_THYMOCYTES_UP	GSE18791_UNSTIM_VS_NEWCATSLE_VIRUS_DC_10H_DN	GSE14000_UNSTIM_VS_4H_LPS_DC_TRANSLATED_RNA_DN	GSE21546_ELK1_KO_VS_SAP1A_KO_AND_ELK1_KO_DP_THYMOCYTES_UP	GSE42021_TREG_PLN_VS_CD24LO_TREG_THYMUS_DN	GSE16755_CTRL_VS_IFNA_TREATED_MAC_DN	GSE37533_PPARG1_FOXP3_VS_PPARG2_FOXP3_TRANSDUCED_CD4_TCELL_PIOGLITAZONE_TREATED_DN	GSE360_DC_VS_MAC_B_MALAYI_HIGH_DOSE_DN	GSE42021_TREG_PLN_VS_CD24INT_TREG_THYMUS_DN	GO_POSITIVE_REGULATION_OF_IMMUNE_SYSTEM_PROCESS	REACTOME_CYTOKINE_SIGNALING_IN_IMMUNE_SYSTEM
10964	IFI44L	interferon induced protein 44 like [Source:HGNC Symbol;Acc:HGNC:17817]	FULCHER_INFLAMMATORY_RESPONSE_LECTIN_VS_LPS_DN	GSE18791_UNSTIM_VS_NEWCATSLE_VIRUS_DC_6H_DN	GSE42724_NAIVE_BCELL_VS_PLASMABLAST_UP	GSE21546_WT_VS_SAP1A_KO_DP_THYMOCYTES_UP	GSE13485_CTRL_VS_DAY7_YF17D_VACCINE_PBMC_DN	GSE13485_DAY3_VS_DAY7_YF17D_VACCINE_PBMC_DN	GSE18791_CTRL_VS_NEWCASTLE_VIRUS_DC_6H_DN	GSE42021_CD24HI_VS_CD24LOW_TREG_THYMUS_DN	GSE37533_PPARG1_FOXP3_VS_FOXP3_TRANSDUCED_CD4_TCELL_DN	GSE37533_PPARG1_FOXP3_VS_FOXP3_TRANSDUCED_CD4_TCELL_PIOGLITAZONE_TREATED_UP	GSE18791_UNSTIM_VS_NEWCATSLE_VIRUS_DC_18H_DN	GSE2770_TGFB_AND_IL4_ACT_VS_ACT_CD4_TCELL_2H_DN	GSE18791_CTRL_VS_NEWCASTLE_VIRUS_DC_8H_DN	GSE13485_DAY1_VS_DAY7_YF17D_VACCINE_PBMC_DN	GSE13484_UNSTIM_VS_YF17D_VACCINE_STIM_PBMC_DN	GSE42021_CD24HI_VS_CD24INT_TREG_THYMUS_DN	GSE14000_UNSTIM_VS_16H_LPS_DC_TRANSLATED_RNA_DN	GSE37533_PPARG2_FOXP3_VS_FOXP3_TRANSDUCED_CD4_TCELL_DN	GSE13485_CTRL_VS_DAY3_YF17D_VACCINE_PBMC_DN	GSE42021_TREG_PLN_VS_TREG_PRECURSORS_THYMUS_DN	GSE42021_TREG_VS_TCONV_PLN_UP	HALLMARK_INTERFERON_ALPHA_RESPONSE	WALLACE_PROSTATE_CANCER_RACE_UP	MODULE_84	GSE42021_CD24INT_VS_CD24LOW_TREG_THYMUS_DN	GSE13485_PRE_VS_POST_YF17D_VACCINATION_PBMC_DN	GSE34205_HEALTHY_VS_FLU_INF_INFANT_PBMC_DN	MOSERLE_IFNA_RESPONSE	BROWNE_INTERFERON_RESPONSIVE_GENES	GO_DEFENSE_RESPONSE	GSE17974_IL4_AND_ANTI_IL12_VS_UNTREATED_24H_ACT_CD4_TCELL_DN	GSE13485_DAY7_VS_DAY21_YF17D_VACCINE_PBMC_UP	GSE14000_UNSTIM_VS_4H_LPS_DC_DN	GSE37534_UNTREATED_VS_PIOGLITAZONE_TREATED_CD4_TCELL_PPARG1_AND_FOXP3_TRASDUCED_DN	GSE10325_CD4_TCELL_VS_LUPUS_CD4_TCELL_DN	GSE1432_CTRL_VS_IFNG_6H_MICROGLIA_DN	GSE19888_ADENOSINE_A3R_INH_PRETREAT_AND_ACT_BY_A3R_VS_TCELL_MEMBRANES_ACT_MAST_CELL_UP	GSE21360_NAIVE_VS_QUATERNARY_MEMORY_CD8_TCELL_DN	GSE21927_SPLEEN_C57BL6_VS_4T1_TUMOR_BALBC_MONOCYTES_DN	GSE33424_CD161_INT_VS_NEG_CD8_TCELL_UP	GSE42021_CD24INT_VS_CD24LOW_TCONV_THYMUS_DN	TAKEDA_TARGETS_OF_NUP98_HOXA9_FUSION_3D_UP	GO_IMMUNE_EFFECTOR_PROCESS	GSE18791_CTRL_VS_NEWCASTLE_VIRUS_DC_4H_DN	GOZGIT_ESR1_TARGETS_DN	GSE21546_UNSTIM_VS_ANTI_CD3_STIM_ELK1_KO_DP_THYMOCYTES_UP	HECKER_IFNB1_TARGETS
91543	RSAD2	radical S-adenosyl methionine domain containing 2 [Source:HGNC Symbol;Acc:HGNC:30908]	FULCHER_INFLAMMATORY_RESPONSE_LECTIN_VS_LPS_DN	GSE18791_UNSTIM_VS_NEWCATSLE_VIRUS_DC_6H_DN	GSE42724_NAIVE_BCELL_VS_PLASMABLAST_UP	GSE21546_WT_VS_SAP1A_KO_DP_THYMOCYTES_UP	GSE13485_CTRL_VS_DAY7_YF17D_VACCINE_PBMC_DN	GSE13485_DAY3_VS_DAY7_YF17D_VACCINE_PBMC_DN	GSE18791_CTRL_VS_NEWCASTLE_VIRUS_DC_6H_DN	GSE42021_CD24HI_VS_CD24LOW_TREG_THYMUS_DN	GSE37533_PPARG1_FOXP3_VS_FOXP3_TRANSDUCED_CD4_TCELL_DN	GSE37533_PPARG1_FOXP3_VS_FOXP3_TRANSDUCED_CD4_TCELL_PIOGLITAZONE_TREATED_UP	GSE18791_UNSTIM_VS_NEWCATSLE_VIRUS_DC_18H_DN	GSE18791_CTRL_VS_NEWCASTLE_VIRUS_DC_8H_DN	GO_POSITIVE_REGULATION_OF_SIGNALING	GSE13485_DAY1_VS_DAY7_YF17D_VACCINE_PBMC_DN	GSE13484_UNSTIM_VS_YF17D_VACCINE_STIM_PBMC_DN	GSE14000_UNSTIM_VS_16H_LPS_DC_TRANSLATED_RNA_DN	GSE37533_PPARG2_FOXP3_VS_FOXP3_TRANSDUCED_CD4_TCELL_DN	GSE13485_CTRL_VS_DAY3_YF17D_VACCINE_PBMC_DN	GSE42021_TREG_PLN_VS_TREG_PRECURSORS_THYMUS_DN	GSE42021_TREG_VS_TCONV_PLN_UP	HALLMARK_INTERFERON_ALPHA_RESPONSE	GO_CYTOKINE_PRODUCTION	WALLACE_PROSTATE_CANCER_RACE_UP	GO_POSITIVE_REGULATION_OF_MULTICELLULAR_ORGANISMAL_PROCESS	GSE42021_CD24INT_VS_CD24LOW_TREG_THYMUS_DN	GSE13485_PRE_VS_POST_YF17D_VACCINATION_PBMC_DN	GSE1432_CTRL_VS_IFNG_24H_MICROGLIA_DN	GSE34205_HEALTHY_VS_FLU_INF_INFANT_PBMC_DN	MOSERLE_IFNA_RESPONSE	IRF_Q6	GO_REGULATION_OF_IMMUNE_SYSTEM_PROCESS	BROWNE_INTERFERON_RESPONSIVE_GENES	GO_DEFENSE_RESPONSE	GSE13485_DAY7_VS_DAY21_YF17D_VACCINE_PBMC_UP	GSE37534_UNTREATED_VS_PIOGLITAZONE_TREATED_CD4_TCELL_PPARG1_AND_FOXP3_TRASDUCED_DN	GSE10325_CD4_TCELL_VS_LUPUS_CD4_TCELL_DN	GSE1432_CTRL_VS_IFNG_6H_MICROGLIA_DN	GSE19888_ADENOSINE_A3R_INH_PRETREAT_AND_ACT_BY_A3R_VS_TCELL_MEMBRANES_ACT_MAST_CELL_UP	GSE21360_NAIVE_VS_QUATERNARY_MEMORY_CD8_TCELL_DN	GSE21927_SPLEEN_C57BL6_VS_4T1_TUMOR_BALBC_MONOCYTES_DN	GSE33424_CD161_INT_VS_NEG_CD8_TCELL_UP	GSE42021_CD24INT_VS_CD24LOW_TCONV_THYMUS_DN	AACTTT_UNKNOWN	GO_REGULATION_OF_IMMUNE_RESPONSE	TAKEDA_TARGETS_OF_NUP98_HOXA9_FUSION_3D_UP	GO_IMMUNE_EFFECTOR_PROCESS	GSE18791_CTRL_VS_NEWCASTLE_VIRUS_DC_4H_DN
2633	GBP1	guanylate binding protein 1 [Source:HGNC Symbol;Acc:HGNC:4182]	FULCHER_INFLAMMATORY_RESPONSE_LECTIN_VS_LPS_DN	GSE18791_UNSTIM_VS_NEWCATSLE_VIRUS_DC_6H_DN	GSE42724_NAIVE_BCELL_VS_PLASMABLAST_UP	GSE21546_WT_VS_SAP1A_KO_DP_THYMOCYTES_UP	GSE13485_CTRL_VS_DAY7_YF17D_VACCINE_PBMC_DN	GSE13485_DAY3_VS_DAY7_YF17D_VACCINE_PBMC_DN	GSE18791_CTRL_VS_NEWCASTLE_VIRUS_DC_6H_DN	GSE37533_PPARG1_FOXP3_VS_FOXP3_TRANSDUCED_CD4_TCELL_DN	GSE18791_UNSTIM_VS_NEWCATSLE_VIRUS_DC_18H_DN	GSE18791_CTRL_VS_NEWCASTLE_VIRUS_DC_8H_DN	GSE13485_DAY1_VS_DAY7_YF17D_VACCINE_PBMC_DN	GSE13484_UNSTIM_VS_YF17D_VACCINE_STIM_PBMC_DN	GSE42021_CD24HI_VS_CD24INT_TREG_THYMUS_DN	GSE14000_UNSTIM_VS_16H_LPS_DC_TRANSLATED_RNA_DN	GSE37533_PPARG2_FOXP3_VS_FOXP3_TRANSDUCED_CD4_TCELL_DN	GSE13485_CTRL_VS_DAY3_YF17D_VACCINE_PBMC_DN	GSE42021_TREG_PLN_VS_TREG_PRECURSORS_THYMUS_DN	GSE42021_TREG_VS_TCONV_PLN_UP	GO_CYTOKINE_PRODUCTION	WALLACE_PROSTATE_CANCER_RACE_UP	MODULE_84	GSE13485_PRE_VS_POST_YF17D_VACCINATION_PBMC_DN	GSE1432_CTRL_VS_IFNG_24H_MICROGLIA_DN	MOSERLE_IFNA_RESPONSE	GO_REGULATION_OF_IMMUNE_SYSTEM_PROCESS	BROWNE_INTERFERON_RESPONSIVE_GENES	GO_DEFENSE_RESPONSE	GSE14000_UNSTIM_VS_4H_LPS_DC_DN	GSE37534_UNTREATED_VS_PIOGLITAZONE_TREATED_CD4_TCELL_PPARG1_AND_FOXP3_TRASDUCED_DN	GSE10325_CD4_TCELL_VS_LUPUS_CD4_TCELL_DN	GSE1432_CTRL_VS_IFNG_6H_MICROGLIA_DN	GSE21927_SPLEEN_C57BL6_VS_4T1_TUMOR_BALBC_MONOCYTES_DN	GO_REGULATION_OF_IMMUNE_RESPONSE	TAKEDA_TARGETS_OF_NUP98_HOXA9_FUSION_3D_UP	GO_IMMUNE_EFFECTOR_PROCESS	HECKER_IFNB1_TARGETS	TAKEDA_TARGETS_OF_NUP98_HOXA9_FUSION_10D_UP	GSE2706_2H_VS_8H_R848_STIM_DC_DN	GSE17974_IL4_AND_ANTI_IL12_VS_UNTREATED_72H_ACT_CD4_TCELL_DN	GSE14000_UNSTIM_VS_4H_LPS_DC_TRANSLATED_RNA_DN	GSE42021_TREG_PLN_VS_CD24LO_TREG_THYMUS_DN	GSE16755_CTRL_VS_IFNA_TREATED_MAC_DN	GSE37533_PPARG1_FOXP3_VS_PPARG2_FOXP3_TRANSDUCED_CD4_TCELL_PIOGLITAZONE_TREATED_DN	GSE42021_TREG_PLN_VS_CD24INT_TREG_THYMUS_DN	GO_POSITIVE_REGULATION_OF_IMMUNE_SYSTEM_PROCESS	BLALOCK_ALZHEIMERS_DISEASE_UP	MODULE_75
129607	CMPK2	cytidine/uridine monophosphate kinase 2 [Source:HGNC Symbol;Acc:HGNC:27015]	FULCHER_INFLAMMATORY_RESPONSE_LECTIN_VS_LPS_DN	GSE18791_UNSTIM_VS_NEWCATSLE_VIRUS_DC_6H_DN	GSE42724_NAIVE_BCELL_VS_PLASMABLAST_UP	GSE21546_WT_VS_SAP1A_KO_DP_THYMOCYTES_UP	GSE13485_CTRL_VS_DAY7_YF17D_VACCINE_PBMC_DN	GSE13485_DAY3_VS_DAY7_YF17D_VACCINE_PBMC_DN	GSE18791_CTRL_VS_NEWCASTLE_VIRUS_DC_6H_DN	GSE18791_UNSTIM_VS_NEWCATSLE_VIRUS_DC_18H_DN	GSE18791_CTRL_VS_NEWCASTLE_VIRUS_DC_8H_DN	GSE13485_DAY1_VS_DAY7_YF17D_VACCINE_PBMC_DN	GSE14000_UNSTIM_VS_16H_LPS_DC_TRANSLATED_RNA_DN	GSE13485_CTRL_VS_DAY3_YF17D_VACCINE_PBMC_DN	HALLMARK_INTERFERON_ALPHA_RESPONSE	GSE13485_PRE_VS_POST_YF17D_VACCINATION_PBMC_DN	GSE34205_HEALTHY_VS_FLU_INF_INFANT_PBMC_DN	MOSERLE_IFNA_RESPONSE	GSE14000_UNSTIM_VS_4H_LPS_DC_DN	GSE19888_ADENOSINE_A3R_INH_PRETREAT_AND_ACT_BY_A3R_VS_TCELL_MEMBRANES_ACT_MAST_CELL_UP	GSE33424_CD161_INT_VS_NEG_CD8_TCELL_UP	TAKEDA_TARGETS_OF_NUP98_HOXA9_FUSION_3D_UP	GSE18791_CTRL_VS_NEWCASTLE_VIRUS_DC_4H_DN	GSE21546_UNSTIM_VS_ANTI_CD3_STIM_ELK1_KO_DP_THYMOCYTES_UP	HECKER_IFNB1_TARGETS	TAKEDA_TARGETS_OF_NUP98_HOXA9_FUSION_10D_UP	GSE2706_2H_VS_8H_R848_STIM_DC_DN	GSE18791_UNSTIM_VS_NEWCATSLE_VIRUS_DC_10H_DN	GSE14000_UNSTIM_VS_4H_LPS_DC_TRANSLATED_RNA_DN	GSE21546_ELK1_KO_VS_SAP1A_KO_AND_ELK1_KO_DP_THYMOCYTES_UP	GSE16755_CTRL_VS_IFNA_TREATED_MAC_DN	GSE19888_ADENOSINE_A3R_INH_VS_ACT_WITH_INHIBITOR_PRETREATMENT_IN_MAST_CELL_UP
55603	TENT5A	terminal nucleotidyltransferase 5A [Source:HGNC Symbol;Acc:HGNC:18345]	FULCHER_INFLAMMATORY_RESPONSE_LECTIN_VS_LPS_DN	GSE18791_UNSTIM_VS_NEWCATSLE_VIRUS_DC_6H_DN	GSE42724_NAIVE_BCELL_VS_PLASMABLAST_UP	GSE21546_WT_VS_SAP1A_KO_DP_THYMOCYTES_UP	NUYTTEN_EZH2_TARGETS_UP	GSE18791_CTRL_VS_NEWCASTLE_VIRUS_DC_6H_DN	GSE42021_CD24HI_VS_CD24LOW_TREG_THYMUS_DN	GSE37533_PPARG1_FOXP3_VS_FOXP3_TRANSDUCED_CD4_TCELL_DN	GSE37533_PPARG1_FOXP3_VS_FOXP3_TRANSDUCED_CD4_TCELL_PIOGLITAZONE_TREATED_UP	GSE2770_TGFB_AND_IL4_ACT_VS_ACT_CD4_TCELL_2H_DN	GSE18791_CTRL_VS_NEWCASTLE_VIRUS_DC_8H_DN	CUI_TCF21_TARGETS_2_DN	GSE37533_PPARG2_FOXP3_VS_FOXP3_TRANSDUCED_CD4_TCELL_DN	GSE42021_TREG_PLN_VS_TREG_PRECURSORS_THYMUS_DN	HALLMARK_INTERFERON_ALPHA_RESPONSE	GSE42021_CD24INT_VS_CD24LOW_TREG_THYMUS_DN	TGGAAA_NFAT_Q4_01	GSE13485_DAY7_VS_DAY21_YF17D_VACCINE_PBMC_UP	GSE13484_3H_UNSTIM_VS_YF17D_VACCINE_STIM_PBMC_DN	GSE21360_NAIVE_VS_QUATERNARY_MEMORY_CD8_TCELL_DN	GSE21927_SPLEEN_C57BL6_VS_4T1_TUMOR_BALBC_MONOCYTES_DN	GSE42021_CD24INT_VS_CD24LOW_TCONV_THYMUS_DN	GSE18791_CTRL_VS_NEWCASTLE_VIRUS_DC_4H_DN	GOZGIT_ESR1_TARGETS_DN	GSE16755_CTRL_VS_IFNA_TREATED_MAC_DN	GSE21360_NAIVE_VS_QUATERNARY_MEMORY_CD8_TCELL_UP	BLALOCK_ALZHEIMERS_DISEASE_UP
8743	TNFSF10	TNF superfamily member 10 [Source:HGNC Symbol;Acc:HGNC:11925]	FULCHER_INFLAMMATORY_RESPONSE_LECTIN_VS_LPS_DN	GSE18791_UNSTIM_VS_NEWCATSLE_VIRUS_DC_6H_DN	GSE42724_NAIVE_BCELL_VS_PLASMABLAST_UP	GSE13485_CTRL_VS_DAY7_YF17D_VACCINE_PBMC_DN	NUYTTEN_EZH2_TARGETS_UP	GSE13485_DAY3_VS_DAY7_YF17D_VACCINE_PBMC_DN	GSE18791_CTRL_VS_NEWCASTLE_VIRUS_DC_6H_DN	GSE42021_CD24HI_VS_CD24LOW_TREG_THYMUS_DN	GSE37533_PPARG1_FOXP3_VS_FOXP3_TRANSDUCED_CD4_TCELL_DN	GSE37533_PPARG1_FOXP3_VS_FOXP3_TRANSDUCED_CD4_TCELL_PIOGLITAZONE_TREATED_UP	GSE18791_UNSTIM_VS_NEWCATSLE_VIRUS_DC_18H_DN	GSE2770_TGFB_AND_IL4_ACT_VS_ACT_CD4_TCELL_2H_DN	GSE18791_CTRL_VS_NEWCASTLE_VIRUS_DC_8H_DN	GO_POSITIVE_REGULATION_OF_SIGNALING	GSE13485_DAY1_VS_DAY7_YF17D_VACCINE_PBMC_DN	GSE13484_UNSTIM_VS_YF17D_VACCINE_STIM_PBMC_DN	GSE42021_CD24HI_VS_CD24INT_TREG_THYMUS_DN	GSE14000_UNSTIM_VS_16H_LPS_DC_TRANSLATED_RNA_DN	GSE42021_TREG_PLN_VS_TREG_PRECURSORS_THYMUS_DN	GSE42021_TREG_VS_TCONV_PLN_UP	MODULE_84	GSE42021_CD24INT_VS_CD24LOW_TREG_THYMUS_DN	GSE1432_CTRL_VS_IFNG_24H_MICROGLIA_DN	MOSERLE_IFNA_RESPONSE	BROWNE_INTERFERON_RESPONSIVE_GENES	GO_APOPTOTIC_PROCESS	TGGAAA_NFAT_Q4_01	GSE17974_IL4_AND_ANTI_IL12_VS_UNTREATED_24H_ACT_CD4_TCELL_DN	GO_REGULATION_OF_CELL_DEATH	GSE14000_UNSTIM_VS_4H_LPS_DC_DN	GSE1432_CTRL_VS_IFNG_6H_MICROGLIA_DN	GSE19888_ADENOSINE_A3R_INH_PRETREAT_AND_ACT_BY_A3R_VS_TCELL_MEMBRANES_ACT_MAST_CELL_UP	GSE33424_CD161_INT_VS_NEG_CD8_TCELL_UP	GSE42021_CD24INT_VS_CD24LOW_TCONV_THYMUS_DN	AACTTT_UNKNOWN	GSE18791_CTRL_VS_NEWCASTLE_VIRUS_DC_4H_DN	GOZGIT_ESR1_TARGETS_DN	GSE2706_2H_VS_8H_R848_STIM_DC_DN	GSE17974_IL4_AND_ANTI_IL12_VS_UNTREATED_72H_ACT_CD4_TCELL_DN	GSE18791_UNSTIM_VS_NEWCATSLE_VIRUS_DC_10H_DN	GSE14000_UNSTIM_VS_4H_LPS_DC_TRANSLATED_RNA_DN	GSE16755_CTRL_VS_IFNA_TREATED_MAC_DN	GSE40685_TREG_VS_FOXP3_KO_TREG_PRECURSOR_UP	GSE19888_ADENOSINE_A3R_INH_VS_ACT_WITH_INHIBITOR_PRETREATMENT_IN_MAST_CELL_UP	BLALOCK_ALZHEIMERS_DISEASE_UP	MODULE_75	NUYTTEN_NIPP1_TARGETS_UP
9447	AIM2	absent in melanoma 2 [Source:HGNC Symbol;Acc:HGNC:357]	FULCHER_INFLAMMATORY_RESPONSE_LECTIN_VS_LPS_DN	GSE18791_UNSTIM_VS_NEWCATSLE_VIRUS_DC_6H_DN	GSE42724_NAIVE_BCELL_VS_PLASMABLAST_UP	GSE13485_CTRL_VS_DAY7_YF17D_VACCINE_PBMC_DN	NUYTTEN_EZH2_TARGETS_UP	GSE18791_UNSTIM_VS_NEWCATSLE_VIRUS_DC_18H_DN	GSE18791_CTRL_VS_NEWCASTLE_VIRUS_DC_8H_DN	GSE13485_DAY1_VS_DAY7_YF17D_VACCINE_PBMC_DN	GSE13484_UNSTIM_VS_YF17D_VACCINE_STIM_PBMC_DN	GSE14000_UNSTIM_VS_16H_LPS_DC_TRANSLATED_RNA_DN	GSE13485_CTRL_VS_DAY3_YF17D_VACCINE_PBMC_DN	GO_CYTOKINE_PRODUCTION	GO_POSITIVE_REGULATION_OF_MULTICELLULAR_ORGANISMAL_PROCESS	GSE13485_PRE_VS_POST_YF17D_VACCINATION_PBMC_DN	GSE1432_CTRL_VS_IFNG_24H_MICROGLIA_DN	GO_REGULATION_OF_IMMUNE_SYSTEM_PROCESS	ZHENG_BOUND_BY_FOXP3	GO_APOPTOTIC_PROCESS	GO_DEFENSE_RESPONSE	GSE10325_CD4_TCELL_VS_LUPUS_CD4_TCELL_DN	GO_REGULATION_OF_IMMUNE_RESPONSE	GO_IMMUNE_EFFECTOR_PROCESS	GSE18791_UNSTIM_VS_NEWCATSLE_VIRUS_DC_10H_DN	GSE14000_UNSTIM_VS_4H_LPS_DC_TRANSLATED_RNA_DN	GSE40685_TREG_VS_FOXP3_KO_TREG_PRECURSOR_UP	GSE3982_CTRL_VS_LPS_48H_DC_DN	GO_POSITIVE_REGULATION_OF_IMMUNE_SYSTEM_PROCESS	MODULE_75	GO_CYTOKINE_MEDIATED_SIGNALING_PATHWAY	GO_POSITIVE_REGULATION_OF_MOLECULAR_FUNCTION
51251	NT5C3A	5'-nucleotidase, cytosolic IIIA [Source:HGNC Symbol;Acc:HGNC:17820]	FULCHER_INFLAMMATORY_RESPONSE_LECTIN_VS_LPS_DN	GSE18791_UNSTIM_VS_NEWCATSLE_VIRUS_DC_6H_DN	GSE42724_NAIVE_BCELL_VS_PLASMABLAST_UP	NUYTTEN_EZH2_TARGETS_UP	GSE13485_DAY3_VS_DAY7_YF17D_VACCINE_PBMC_DN	GSE18791_CTRL_VS_NEWCASTLE_VIRUS_DC_6H_DN	GSE18791_UNSTIM_VS_NEWCATSLE_VIRUS_DC_18H_DN	GSE2770_TGFB_AND_IL4_ACT_VS_ACT_CD4_TCELL_2H_DN	GSE18791_CTRL_VS_NEWCASTLE_VIRUS_DC_8H_DN	GSE14000_UNSTIM_VS_16H_LPS_DC_TRANSLATED_RNA_DN	GSE34205_HEALTHY_VS_FLU_INF_INFANT_PBMC_DN	IRF_Q6	ZHENG_BOUND_BY_FOXP3	GO_DEFENSE_RESPONSE	GSE14000_UNSTIM_VS_4H_LPS_DC_DN	GSE33424_CD161_INT_VS_NEG_CD8_TCELL_UP	GO_IMMUNE_EFFECTOR_PROCESS	GSE18791_CTRL_VS_NEWCASTLE_VIRUS_DC_4H_DN	GSE2706_2H_VS_8H_R848_STIM_DC_DN	GSE18791_UNSTIM_VS_NEWCATSLE_VIRUS_DC_10H_DN	GSE14000_UNSTIM_VS_4H_LPS_DC_TRANSLATED_RNA_DN	GSE21546_ELK1_KO_VS_SAP1A_KO_AND_ELK1_KO_DP_THYMOCYTES_UP	GSE16755_CTRL_VS_IFNA_TREATED_MAC_DN
3428	IFI16	interferon gamma inducible protein 16 [Source:HGNC Symbol;Acc:HGNC:5395]	FULCHER_INFLAMMATORY_RESPONSE_LECTIN_VS_LPS_DN	GSE18791_UNSTIM_VS_NEWCATSLE_VIRUS_DC_6H_DN	GSE21546_WT_VS_SAP1A_KO_DP_THYMOCYTES_UP	GSE13485_CTRL_VS_DAY7_YF17D_VACCINE_PBMC_DN	NUYTTEN_EZH2_TARGETS_UP	GSE13485_DAY3_VS_DAY7_YF17D_VACCINE_PBMC_DN	GSE42021_CD24HI_VS_CD24LOW_TREG_THYMUS_DN	GSE37533_PPARG1_FOXP3_VS_FOXP3_TRANSDUCED_CD4_TCELL_DN	GSE37533_PPARG1_FOXP3_VS_FOXP3_TRANSDUCED_CD4_TCELL_PIOGLITAZONE_TREATED_UP	GSE2770_TGFB_AND_IL4_ACT_VS_ACT_CD4_TCELL_2H_DN	GSE13484_UNSTIM_VS_YF17D_VACCINE_STIM_PBMC_DN	GSE42021_CD24HI_VS_CD24INT_TREG_THYMUS_DN	GSE42021_TREG_PLN_VS_TREG_PRECURSORS_THYMUS_DN	GSE42021_TREG_VS_TCONV_PLN_UP	GO_CYTOKINE_PRODUCTION	WALLACE_PROSTATE_CANCER_RACE_UP	MODULE_84	GO_POSITIVE_REGULATION_OF_MULTICELLULAR_ORGANISMAL_PROCESS	GSE42021_CD24INT_VS_CD24LOW_TREG_THYMUS_DN	GSE13485_PRE_VS_POST_YF17D_VACCINATION_PBMC_DN	MOSERLE_IFNA_RESPONSE	GO_REGULATION_OF_IMMUNE_SYSTEM_PROCESS	GO_APOPTOTIC_PROCESS	GO_DEFENSE_RESPONSE	GSE10325_CD4_TCELL_VS_LUPUS_CD4_TCELL_DN	GSE21927_SPLEEN_C57BL6_VS_4T1_TUMOR_BALBC_MONOCYTES_DN	SMID_BREAST_CANCER_NORMAL_LIKE_UP	GO_REGULATION_OF_IMMUNE_RESPONSE	TAKEDA_TARGETS_OF_NUP98_HOXA9_FUSION_3D_UP	GO_IMMUNE_EFFECTOR_PROCESS	GSE21546_UNSTIM_VS_ANTI_CD3_STIM_ELK1_KO_DP_THYMOCYTES_UP	MODULE_1	GSE2706_2H_VS_8H_R848_STIM_DC_DN	MODULE_44	GSE21546_ELK1_KO_VS_SAP1A_KO_AND_ELK1_KO_DP_THYMOCYTES_UP	GSE42021_TREG_PLN_VS_CD24LO_TREG_THYMUS_DN	GO_POSITIVE_REGULATION_OF_BIOSYNTHETIC_PROCESS	GSE360_DC_VS_MAC_B_MALAYI_HIGH_DOSE_DN	GSE42021_TREG_PLN_VS_CD24INT_TREG_THYMUS_DN	GO_POSITIVE_REGULATION_OF_IMMUNE_SYSTEM_PROCESS	BLALOCK_ALZHEIMERS_DISEASE_UP	CHARAFE_BREAST_CANCER_LUMINAL_VS_BASAL_DN	NUYTTEN_NIPP1_TARGETS_UP	GO_POSITIVE_REGULATION_OF_MOLECULAR_FUNCTION
54464	XRN1	5'-3' exoribonuclease 1 [Source:HGNC Symbol;Acc:HGNC:30654]	FULCHER_INFLAMMATORY_RESPONSE_LECTIN_VS_LPS_DN	GSE18791_UNSTIM_VS_NEWCATSLE_VIRUS_DC_6H_DN	NUYTTEN_EZH2_TARGETS_UP	GSE2706_2H_VS_8H_R848_STIM_DC_DN	GSE17974_IL4_AND_ANTI_IL12_VS_UNTREATED_72H_ACT_CD4_TCELL_DN	GSE21546_ELK1_KO_VS_SAP1A_KO_AND_ELK1_KO_DP_THYMOCYTES_UP	GSE40685_TREG_VS_FOXP3_KO_TREG_PRECURSOR_UP	NUYTTEN_NIPP1_TARGETS_UP	GO_RESPONSE_TO_ENDOGENOUS_STIMULUS
9111	NMI	N-myc and STAT interactor [Source:HGNC Symbol;Acc:HGNC:7854]	FULCHER_INFLAMMATORY_RESPONSE_LECTIN_VS_LPS_DN	GSE42724_NAIVE_BCELL_VS_PLASMABLAST_UP	GSE21546_WT_VS_SAP1A_KO_DP_THYMOCYTES_UP	GSE13485_CTRL_VS_DAY7_YF17D_VACCINE_PBMC_DN	NUYTTEN_EZH2_TARGETS_UP	GSE13485_DAY3_VS_DAY7_YF17D_VACCINE_PBMC_DN	GSE37533_PPARG1_FOXP3_VS_FOXP3_TRANSDUCED_CD4_TCELL_DN	GSE37533_PPARG1_FOXP3_VS_FOXP3_TRANSDUCED_CD4_TCELL_PIOGLITAZONE_TREATED_UP	GSE2770_TGFB_AND_IL4_ACT_VS_ACT_CD4_TCELL_2H_DN	GSE13485_DAY1_VS_DAY7_YF17D_VACCINE_PBMC_DN	GSE13484_UNSTIM_VS_YF17D_VACCINE_STIM_PBMC_DN	GSE42021_CD24HI_VS_CD24INT_TREG_THYMUS_DN	GSE37533_PPARG2_FOXP3_VS_FOXP3_TRANSDUCED_CD4_TCELL_DN	GSE42021_TREG_PLN_VS_TREG_PRECURSORS_THYMUS_DN	GSE42021_TREG_VS_TCONV_PLN_UP	HALLMARK_INTERFERON_ALPHA_RESPONSE	GO_CYTOKINE_PRODUCTION	GSE1432_CTRL_VS_IFNG_24H_MICROGLIA_DN	GO_REGULATION_OF_IMMUNE_SYSTEM_PROCESS	BROWNE_INTERFERON_RESPONSIVE_GENES	GO_DEFENSE_RESPONSE	GSE13484_3H_UNSTIM_VS_YF17D_VACCINE_STIM_PBMC_DN	GSE37534_UNTREATED_VS_PIOGLITAZONE_TREATED_CD4_TCELL_PPARG1_AND_FOXP3_TRASDUCED_DN	GSE10325_CD4_TCELL_VS_LUPUS_CD4_TCELL_DN	GSE1432_CTRL_VS_IFNG_6H_MICROGLIA_DN	GSE19888_ADENOSINE_A3R_INH_PRETREAT_AND_ACT_BY_A3R_VS_TCELL_MEMBRANES_ACT_MAST_CELL_UP	GSE21360_NAIVE_VS_QUATERNARY_MEMORY_CD8_TCELL_DN	GSE21927_SPLEEN_C57BL6_VS_4T1_TUMOR_BALBC_MONOCYTES_DN	GSE33424_CD161_INT_VS_NEG_CD8_TCELL_UP	GO_REGULATION_OF_IMMUNE_RESPONSE	GSE2706_2H_VS_8H_R848_STIM_DC_DN	GSE42021_TREG_PLN_VS_CD24LO_TREG_THYMUS_DN	GSE16755_CTRL_VS_IFNA_TREATED_MAC_DN	GSE37533_PPARG1_FOXP3_VS_PPARG2_FOXP3_TRANSDUCED_CD4_TCELL_PIOGLITAZONE_TREATED_DN	GSE40685_TREG_VS_FOXP3_KO_TREG_PRECURSOR_UP	GSE19888_ADENOSINE_A3R_INH_VS_ACT_WITH_INHIBITOR_PRETREATMENT_IN_MAST_CELL_UP	GSE21360_NAIVE_VS_QUATERNARY_MEMORY_CD8_TCELL_UP	GSE42021_TREG_PLN_VS_CD24INT_TREG_THYMUS_DN	LEE_BMP2_TARGETS_UP	CHARAFE_BREAST_CANCER_LUMINAL_VS_BASAL_DN	NUYTTEN_NIPP1_TARGETS_UP	GO_CYTOKINE_MEDIATED_SIGNALING_PATHWAY
10475	TRIM38	tripartite motif containing 38 [Source:HGNC Symbol;Acc:HGNC:10059]	FULCHER_INFLAMMATORY_RESPONSE_LECTIN_VS_LPS_DN	GSE21546_WT_VS_SAP1A_KO_DP_THYMOCYTES_UP	GSE42021_CD24HI_VS_CD24LOW_TREG_THYMUS_DN	GSE37533_PPARG1_FOXP3_VS_FOXP3_TRANSDUCED_CD4_TCELL_DN	GSE37533_PPARG1_FOXP3_VS_FOXP3_TRANSDUCED_CD4_TCELL_PIOGLITAZONE_TREATED_UP	GO_POSITIVE_REGULATION_OF_SIGNALING	GSE13484_UNSTIM_VS_YF17D_VACCINE_STIM_PBMC_DN	GSE42021_CD24HI_VS_CD24INT_TREG_THYMUS_DN	GSE37533_PPARG2_FOXP3_VS_FOXP3_TRANSDUCED_CD4_TCELL_DN	GSE42021_TREG_PLN_VS_TREG_PRECURSORS_THYMUS_DN	GSE42021_TREG_VS_TCONV_PLN_UP	GO_CYTOKINE_PRODUCTION	GSE42021_CD24INT_VS_CD24LOW_TREG_THYMUS_DN	GO_REGULATION_OF_IMMUNE_SYSTEM_PROCESS	GO_DEFENSE_RESPONSE	GSE17974_IL4_AND_ANTI_IL12_VS_UNTREATED_24H_ACT_CD4_TCELL_DN	GSE37534_UNTREATED_VS_PIOGLITAZONE_TREATED_CD4_TCELL_PPARG1_AND_FOXP3_TRASDUCED_DN	GSE21360_NAIVE_VS_QUATERNARY_MEMORY_CD8_TCELL_DN	GSE42021_CD24INT_VS_CD24LOW_TCONV_THYMUS_DN	GO_IMMUNE_EFFECTOR_PROCESS	GOZGIT_ESR1_TARGETS_DN	GSE42021_TREG_PLN_VS_CD24LO_TREG_THYMUS_DN	GSE21360_NAIVE_VS_QUATERNARY_MEMORY_CD8_TCELL_UP	GSE42021_TREG_PLN_VS_CD24INT_TREG_THYMUS_DN	BLALOCK_ALZHEIMERS_DISEASE_UP	NUYTTEN_NIPP1_TARGETS_UP	REACTOME_CYTOKINE_SIGNALING_IN_IMMUNE_SYSTEM	GO_CYTOKINE_MEDIATED_SIGNALING_PATHWAY	GO_POSITIVE_REGULATION_OF_MOLECULAR_FUNCTION
9315	NREP	neuronal regeneration related protein [Source:HGNC Symbol;Acc:HGNC:16834]	FULCHER_INFLAMMATORY_RESPONSE_LECTIN_VS_LPS_DN	NUYTTEN_EZH2_TARGETS_UP	GSE42021_CD24HI_VS_CD24LOW_TREG_THYMUS_DN	WONG_ADULT_TISSUE_STEM_MODULE	GSE13485_CTRL_VS_DAY3_YF17D_VACCINE_PBMC_DN	GSE42021_TREG_VS_TCONV_PLN_UP	GSE42021_CD24INT_VS_CD24LOW_TREG_THYMUS_DN	TGGAAA_NFAT_Q4_01	GO_ENZYME_LINKED_RECEPTOR_PROTEIN_SIGNALING_PATHWAY	GOZGIT_ESR1_TARGETS_DN	GSE37533_PPARG1_FOXP3_VS_PPARG2_FOXP3_TRANSDUCED_CD4_TCELL_PIOGLITAZONE_TREATED_DN	LEE_BMP2_TARGETS_UP	NUYTTEN_NIPP1_TARGETS_UP	GO_RESPONSE_TO_ENDOGENOUS_STIMULUS
3964	LGALS8	galectin 8 [Source:HGNC Symbol;Acc:HGNC:6569]	FULCHER_INFLAMMATORY_RESPONSE_LECTIN_VS_LPS_DN	NUYTTEN_EZH2_TARGETS_UP	GSE37533_PPARG1_FOXP3_VS_FOXP3_TRANSDUCED_CD4_TCELL_DN	GSE37533_PPARG1_FOXP3_VS_FOXP3_TRANSDUCED_CD4_TCELL_PIOGLITAZONE_TREATED_UP	GSE37533_PPARG2_FOXP3_VS_FOXP3_TRANSDUCED_CD4_TCELL_DN	IRF_Q6	GO_DEFENSE_RESPONSE	GSE37534_UNTREATED_VS_PIOGLITAZONE_TREATED_CD4_TCELL_PPARG1_AND_FOXP3_TRASDUCED_DN	GSE21360_NAIVE_VS_QUATERNARY_MEMORY_CD8_TCELL_DN	GOZGIT_ESR1_TARGETS_DN
948	CD36	CD36 molecule [Source:HGNC Symbol;Acc:HGNC:1663]	FULCHER_INFLAMMATORY_RESPONSE_LECTIN_VS_LPS_DN	GO_POSITIVE_REGULATION_OF_SIGNALING	CUI_TCF21_TARGETS_2_DN	GO_CYTOKINE_PRODUCTION	GO_POSITIVE_REGULATION_OF_MULTICELLULAR_ORGANISMAL_PROCESS	GO_REGULATION_OF_IMMUNE_SYSTEM_PROCESS	GO_DEFENSE_RESPONSE	GO_REGULATION_OF_CELL_DEATH	GO_REGULATION_OF_IMMUNE_RESPONSE	GO_IMMUNE_EFFECTOR_PROCESS	GO_POSITIVE_REGULATION_OF_BIOSYNTHETIC_PROCESS	GO_POSITIVE_REGULATION_OF_IMMUNE_SYSTEM_PROCESS	GO_INTRINSIC_COMPONENT_OF_PLASMA_MEMBRANE	REACTOME_CYTOKINE_SIGNALING_IN_IMMUNE_SYSTEM	GO_CYTOKINE_MEDIATED_SIGNALING_PATHWAY	GO_RESPONSE_TO_ENDOGENOUS_STIMULUS	GO_POSITIVE_REGULATION_OF_MOLECULAR_FUNCTION
3586	IL10	interleukin 10 [Source:HGNC Symbol;Acc:HGNC:5962]	FULCHER_INFLAMMATORY_RESPONSE_LECTIN_VS_LPS_DN	GO_POSITIVE_REGULATION_OF_SIGNALING	GO_CYTOKINE_PRODUCTION	GO_POSITIVE_REGULATION_OF_MULTICELLULAR_ORGANISMAL_PROCESS	GSE34205_HEALTHY_VS_FLU_INF_INFANT_PBMC_DN	GO_REGULATION_OF_IMMUNE_SYSTEM_PROCESS	GO_APOPTOTIC_PROCESS	GO_DEFENSE_RESPONSE	GO_REGULATION_OF_CELL_DEATH	GSE13484_3H_UNSTIM_VS_YF17D_VACCINE_STIM_PBMC_DN	GSE19888_ADENOSINE_A3R_INH_PRETREAT_AND_ACT_BY_A3R_VS_TCELL_MEMBRANES_ACT_MAST_CELL_UP	AACTTT_UNKNOWN	GO_REGULATION_OF_IMMUNE_RESPONSE	GO_IMMUNE_EFFECTOR_PROCESS	GO_POSITIVE_REGULATION_OF_BIOSYNTHETIC_PROCESS	GSE19888_ADENOSINE_A3R_INH_VS_ACT_WITH_INHIBITOR_PRETREATMENT_IN_MAST_CELL_UP	GSE21360_NAIVE_VS_QUATERNARY_MEMORY_CD8_TCELL_UP	GO_POSITIVE_REGULATION_OF_IMMUNE_SYSTEM_PROCESS	REACTOME_CYTOKINE_SIGNALING_IN_IMMUNE_SYSTEM	GO_CYTOKINE_MEDIATED_SIGNALING_PATHWAY	GO_RESPONSE_TO_ENDOGENOUS_STIMULUS	GO_TISSUE_MORPHOGENESIS	GO_POSITIVE_REGULATION_OF_MOLECULAR_FUNCTION
9450	LY86	lymphocyte antigen 86 [Source:HGNC Symbol;Acc:HGNC:16837]	FULCHER_INFLAMMATORY_RESPONSE_LECTIN_VS_LPS_DN	GO_POSITIVE_REGULATION_OF_SIGNALING	IRF_Q6	GO_DEFENSE_RESPONSE	GSE33424_CD161_INT_VS_NEG_CD8_TCELL_UP	MODULE_75
57600	FNIP2	folliculin interacting protein 2 [Source:HGNC Symbol;Acc:HGNC:29280]	FULCHER_INFLAMMATORY_RESPONSE_LECTIN_VS_LPS_DN	GSE13485_DAY1_VS_DAY7_YF17D_VACCINE_PBMC_DN	GSE13485_CTRL_VS_DAY3_YF17D_VACCINE_PBMC_DN	GO_APOPTOTIC_PROCESS	GSE13485_DAY7_VS_DAY21_YF17D_VACCINE_PBMC_UP	GOZGIT_ESR1_TARGETS_DN
1052	CEBPD	CCAAT enhancer binding protein delta [Source:HGNC Symbol;Acc:HGNC:1835]	FULCHER_INFLAMMATORY_RESPONSE_LECTIN_VS_LPS_DN	WONG_ADULT_TISSUE_STEM_MODULE	GSE42021_TREG_VS_TCONV_PLN_UP	WALLACE_PROSTATE_CANCER_RACE_UP	GO_POSITIVE_REGULATION_OF_MULTICELLULAR_ORGANISMAL_PROCESS	BENPORATH_EED_TARGETS	GO_POSITIVE_REGULATION_OF_BIOSYNTHETIC_PROCESS	GSE360_DC_VS_MAC_B_MALAYI_HIGH_DOSE_DN	SCHAEFFER_PROSTATE_DEVELOPMENT_48HR_UP	LEE_BMP2_TARGETS_UP	CHARAFE_BREAST_CANCER_LUMINAL_VS_BASAL_DN	REACTOME_CYTOKINE_SIGNALING_IN_IMMUNE_SYSTEM	GO_CYTOKINE_MEDIATED_SIGNALING_PATHWAY
7021	TFAP2B	transcription factor AP-2 beta [Source:HGNC Symbol;Acc:HGNC:11743]	FULCHER_INFLAMMATORY_RESPONSE_LECTIN_VS_LPS_DN	WONG_ADULT_TISSUE_STEM_MODULE	GO_APOPTOTIC_PROCESS	BENPORATH_EED_TARGETS	TGGAAA_NFAT_Q4_01	GO_REGULATION_OF_CELL_DEATH	GO_ENZYME_LINKED_RECEPTOR_PROTEIN_SIGNALING_PATHWAY	MODULE_1	GO_POSITIVE_REGULATION_OF_BIOSYNTHETIC_PROCESS	BENPORATH_ES_WITH_H3K27ME3	GO_RESPONSE_TO_ENDOGENOUS_STIMULUS
4063	LY9	lymphocyte antigen 9 [Source:HGNC Symbol;Acc:HGNC:6730]	FULCHER_INFLAMMATORY_RESPONSE_LECTIN_VS_LPS_DN	GO_CYTOKINE_PRODUCTION	GO_POSITIVE_REGULATION_OF_MULTICELLULAR_ORGANISMAL_PROCESS	GO_DEFENSE_RESPONSE	SMID_BREAST_CANCER_NORMAL_LIKE_UP	GO_IMMUNE_EFFECTOR_PROCESS
6414	SELENOP	selenoprotein P [Source:HGNC Symbol;Acc:HGNC:10751]	FULCHER_INFLAMMATORY_RESPONSE_LECTIN_VS_LPS_DN	MODULE_84	GSE42021_CD24INT_VS_CD24LOW_TREG_THYMUS_DN	SMID_BREAST_CANCER_NORMAL_LIKE_UP	AACTTT_UNKNOWN	GO_CENTRAL_NERVOUS_SYSTEM_DEVELOPMENT	MODULE_1	MODULE_44	GSE21360_NAIVE_VS_QUATERNARY_MEMORY_CD8_TCELL_UP	GSE360_DC_VS_MAC_B_MALAYI_HIGH_DOSE_DN	BLALOCK_ALZHEIMERS_DISEASE_UP	MODULE_75	BOYLAN_MULTIPLE_MYELOMA_C_D_DN
2162	F13A1	coagulation factor XIII A chain [Source:HGNC Symbol;Acc:HGNC:3531]	FULCHER_INFLAMMATORY_RESPONSE_LECTIN_VS_LPS_DN	MODULE_84	SMID_BREAST_CANCER_NORMAL_LIKE_UP	MODULE_1	MODULE_44	REACTOME_CYTOKINE_SIGNALING_IN_IMMUNE_SYSTEM	GO_CYTOKINE_MEDIATED_SIGNALING_PATHWAY	BOYLAN_MULTIPLE_MYELOMA_C_D_DN
340152	ZC3H12D	zinc finger CCCH-type containing 12D [Source:HGNC Symbol;Acc:HGNC:21175]	FULCHER_INFLAMMATORY_RESPONSE_LECTIN_VS_LPS_DN	ZHENG_BOUND_BY_FOXP3
55340	GIMAP5	GTPase, IMAP family member 5 [Source:HGNC Symbol;Acc:HGNC:18005]	FULCHER_INFLAMMATORY_RESPONSE_LECTIN_VS_LPS_DN	BENPORATH_EED_TARGETS	GSE1432_CTRL_VS_IFNG_6H_MICROGLIA_DN	SMID_BREAST_CANCER_NORMAL_LIKE_UP	BLALOCK_ALZHEIMERS_DISEASE_UP	BENPORATH_ES_WITH_H3K27ME3
3176	HNMT	histamine N-methyltransferase [Source:HGNC Symbol;Acc:HGNC:5028]	FULCHER_INFLAMMATORY_RESPONSE_LECTIN_VS_LPS_DN	GSE21546_UNSTIM_VS_ANTI_CD3_STIM_ELK1_KO_DP_THYMOCYTES_UP	GO_CENTRAL_NERVOUS_SYSTEM_DEVELOPMENT	GO_RESPONSE_TO_ENDOGENOUS_STIMULUS
100129792	CCDC152	coiled-coil domain containing 152 [Source:HGNC Symbol;Acc:HGNC:34438]	FULCHER_INFLAMMATORY_RESPONSE_LECTIN_VS_LPS_DN
5359	PLSCR1	phospholipid scramblase 1 [Source:HGNC Symbol;Acc:HGNC:9092]	GSE18791_UNSTIM_VS_NEWCATSLE_VIRUS_DC_6H_DN	GSE42724_NAIVE_BCELL_VS_PLASMABLAST_UP	GSE21546_WT_VS_SAP1A_KO_DP_THYMOCYTES_UP	GSE13485_CTRL_VS_DAY7_YF17D_VACCINE_PBMC_DN	NUYTTEN_EZH2_TARGETS_UP	GSE13485_DAY3_VS_DAY7_YF17D_VACCINE_PBMC_DN	GSE18791_CTRL_VS_NEWCASTLE_VIRUS_DC_6H_DN	GSE42021_CD24HI_VS_CD24LOW_TREG_THYMUS_DN	GSE37533_PPARG1_FOXP3_VS_FOXP3_TRANSDUCED_CD4_TCELL_DN	GSE37533_PPARG1_FOXP3_VS_FOXP3_TRANSDUCED_CD4_TCELL_PIOGLITAZONE_TREATED_UP	GSE18791_UNSTIM_VS_NEWCATSLE_VIRUS_DC_18H_DN	GSE2770_TGFB_AND_IL4_ACT_VS_ACT_CD4_TCELL_2H_DN	GSE18791_CTRL_VS_NEWCASTLE_VIRUS_DC_8H_DN	GSE13485_DAY1_VS_DAY7_YF17D_VACCINE_PBMC_DN	GSE13484_UNSTIM_VS_YF17D_VACCINE_STIM_PBMC_DN	GSE42021_CD24HI_VS_CD24INT_TREG_THYMUS_DN	CUI_TCF21_TARGETS_2_DN	GSE37533_PPARG2_FOXP3_VS_FOXP3_TRANSDUCED_CD4_TCELL_DN	GSE13485_CTRL_VS_DAY3_YF17D_VACCINE_PBMC_DN	GSE42021_TREG_PLN_VS_TREG_PRECURSORS_THYMUS_DN	GSE42021_TREG_VS_TCONV_PLN_UP	HALLMARK_INTERFERON_ALPHA_RESPONSE	MODULE_84	GSE42021_CD24INT_VS_CD24LOW_TREG_THYMUS_DN	GSE34205_HEALTHY_VS_FLU_INF_INFANT_PBMC_DN	GO_REGULATION_OF_IMMUNE_SYSTEM_PROCESS	BROWNE_INTERFERON_RESPONSIVE_GENES	GO_APOPTOTIC_PROCESS	GO_DEFENSE_RESPONSE	GSE17974_IL4_AND_ANTI_IL12_VS_UNTREATED_24H_ACT_CD4_TCELL_DN	GSE13485_DAY7_VS_DAY21_YF17D_VACCINE_PBMC_UP	GSE37534_UNTREATED_VS_PIOGLITAZONE_TREATED_CD4_TCELL_PPARG1_AND_FOXP3_TRASDUCED_DN	GSE10325_CD4_TCELL_VS_LUPUS_CD4_TCELL_DN	GSE1432_CTRL_VS_IFNG_6H_MICROGLIA_DN	GSE21360_NAIVE_VS_QUATERNARY_MEMORY_CD8_TCELL_DN	GSE21927_SPLEEN_C57BL6_VS_4T1_TUMOR_BALBC_MONOCYTES_DN	GSE42021_CD24INT_VS_CD24LOW_TCONV_THYMUS_DN	GO_REGULATION_OF_IMMUNE_RESPONSE	GO_IMMUNE_EFFECTOR_PROCESS	GSE18791_CTRL_VS_NEWCASTLE_VIRUS_DC_4H_DN	GSE21546_UNSTIM_VS_ANTI_CD3_STIM_ELK1_KO_DP_THYMOCYTES_UP	HECKER_IFNB1_TARGETS	MODULE_1	MODULE_44	GSE18791_UNSTIM_VS_NEWCATSLE_VIRUS_DC_10H_DN	GSE21546_ELK1_KO_VS_SAP1A_KO_AND_ELK1_KO_DP_THYMOCYTES_UP	GSE42021_TREG_PLN_VS_CD24LO_TREG_THYMUS_DN
91351	DDX60L	DExD/H-box 60 like [Source:HGNC Symbol;Acc:HGNC:26429]	GSE18791_UNSTIM_VS_NEWCATSLE_VIRUS_DC_6H_DN	GSE42724_NAIVE_BCELL_VS_PLASMABLAST_UP	GSE21546_WT_VS_SAP1A_KO_DP_THYMOCYTES_UP	GSE13485_CTRL_VS_DAY7_YF17D_VACCINE_PBMC_DN	NUYTTEN_EZH2_TARGETS_UP	GSE13485_DAY3_VS_DAY7_YF17D_VACCINE_PBMC_DN	GSE18791_CTRL_VS_NEWCASTLE_VIRUS_DC_6H_DN	GSE18791_UNSTIM_VS_NEWCATSLE_VIRUS_DC_18H_DN	GSE18791_CTRL_VS_NEWCASTLE_VIRUS_DC_8H_DN	GSE13485_DAY1_VS_DAY7_YF17D_VACCINE_PBMC_DN	GSE13485_CTRL_VS_DAY3_YF17D_VACCINE_PBMC_DN	GSE13485_PRE_VS_POST_YF17D_VACCINATION_PBMC_DN	MOSERLE_IFNA_RESPONSE	GSE13485_DAY7_VS_DAY21_YF17D_VACCINE_PBMC_UP	GSE14000_UNSTIM_VS_4H_LPS_DC_DN	TAKEDA_TARGETS_OF_NUP98_HOXA9_FUSION_3D_UP	GSE18791_CTRL_VS_NEWCASTLE_VIRUS_DC_4H_DN	GSE21546_UNSTIM_VS_ANTI_CD3_STIM_ELK1_KO_DP_THYMOCYTES_UP	TAKEDA_TARGETS_OF_NUP98_HOXA9_FUSION_10D_UP	GSE14000_UNSTIM_VS_4H_LPS_DC_TRANSLATED_RNA_DN	GSE21546_ELK1_KO_VS_SAP1A_KO_AND_ELK1_KO_DP_THYMOCYTES_UP	NUYTTEN_NIPP1_TARGETS_UP
9636	ISG15	ISG15 ubiquitin like modifier [Source:HGNC Symbol;Acc:HGNC:4053]	GSE18791_UNSTIM_VS_NEWCATSLE_VIRUS_DC_6H_DN	GSE42724_NAIVE_BCELL_VS_PLASMABLAST_UP	GSE21546_WT_VS_SAP1A_KO_DP_THYMOCYTES_UP	GSE13485_CTRL_VS_DAY7_YF17D_VACCINE_PBMC_DN	GSE13485_DAY3_VS_DAY7_YF17D_VACCINE_PBMC_DN	GSE18791_CTRL_VS_NEWCASTLE_VIRUS_DC_6H_DN	GSE42021_CD24HI_VS_CD24LOW_TREG_THYMUS_DN	GSE37533_PPARG1_FOXP3_VS_FOXP3_TRANSDUCED_CD4_TCELL_DN	GSE37533_PPARG1_FOXP3_VS_FOXP3_TRANSDUCED_CD4_TCELL_PIOGLITAZONE_TREATED_UP	GSE2770_TGFB_AND_IL4_ACT_VS_ACT_CD4_TCELL_2H_DN	GSE18791_CTRL_VS_NEWCASTLE_VIRUS_DC_8H_DN	GSE13485_DAY1_VS_DAY7_YF17D_VACCINE_PBMC_DN	GSE13484_UNSTIM_VS_YF17D_VACCINE_STIM_PBMC_DN	GSE42021_CD24HI_VS_CD24INT_TREG_THYMUS_DN	WONG_ADULT_TISSUE_STEM_MODULE	GSE37533_PPARG2_FOXP3_VS_FOXP3_TRANSDUCED_CD4_TCELL_DN	GSE13485_CTRL_VS_DAY3_YF17D_VACCINE_PBMC_DN	GSE42021_TREG_PLN_VS_TREG_PRECURSORS_THYMUS_DN	GSE42021_TREG_VS_TCONV_PLN_UP	HALLMARK_INTERFERON_ALPHA_RESPONSE	GO_CYTOKINE_PRODUCTION	WALLACE_PROSTATE_CANCER_RACE_UP	MODULE_84	GO_POSITIVE_REGULATION_OF_MULTICELLULAR_ORGANISMAL_PROCESS	GSE42021_CD24INT_VS_CD24LOW_TREG_THYMUS_DN	GSE13485_PRE_VS_POST_YF17D_VACCINATION_PBMC_DN	GSE1432_CTRL_VS_IFNG_24H_MICROGLIA_DN	GSE34205_HEALTHY_VS_FLU_INF_INFANT_PBMC_DN	IRF_Q6	GO_REGULATION_OF_IMMUNE_SYSTEM_PROCESS	BROWNE_INTERFERON_RESPONSIVE_GENES	TGGAAA_NFAT_Q4_01	GO_DEFENSE_RESPONSE	GSE17974_IL4_AND_ANTI_IL12_VS_UNTREATED_24H_ACT_CD4_TCELL_DN	GSE13485_DAY7_VS_DAY21_YF17D_VACCINE_PBMC_UP	GSE14000_UNSTIM_VS_4H_LPS_DC_DN	GSE37534_UNTREATED_VS_PIOGLITAZONE_TREATED_CD4_TCELL_PPARG1_AND_FOXP3_TRASDUCED_DN	GSE10325_CD4_TCELL_VS_LUPUS_CD4_TCELL_DN	GSE1432_CTRL_VS_IFNG_6H_MICROGLIA_DN	GSE19888_ADENOSINE_A3R_INH_PRETREAT_AND_ACT_BY_A3R_VS_TCELL_MEMBRANES_ACT_MAST_CELL_UP	GSE21360_NAIVE_VS_QUATERNARY_MEMORY_CD8_TCELL_DN	GSE21927_SPLEEN_C57BL6_VS_4T1_TUMOR_BALBC_MONOCYTES_DN	GSE33424_CD161_INT_VS_NEG_CD8_TCELL_UP	GSE42021_CD24INT_VS_CD24LOW_TCONV_THYMUS_DN	TAKEDA_TARGETS_OF_NUP98_HOXA9_FUSION_3D_UP	GO_IMMUNE_EFFECTOR_PROCESS	GSE18791_CTRL_VS_NEWCASTLE_VIRUS_DC_4H_DN
64651	CSRNP1	cysteine and serine rich nuclear protein 1 [Source:HGNC Symbol;Acc:HGNC:14300]	GSE18791_UNSTIM_VS_NEWCATSLE_VIRUS_DC_6H_DN	GSE42724_NAIVE_BCELL_VS_PLASMABLAST_UP	GSE21546_WT_VS_SAP1A_KO_DP_THYMOCYTES_UP	GSE18791_CTRL_VS_NEWCASTLE_VIRUS_DC_6H_DN	GSE18791_UNSTIM_VS_NEWCATSLE_VIRUS_DC_18H_DN	GSE18791_CTRL_VS_NEWCASTLE_VIRUS_DC_8H_DN	GO_APOPTOTIC_PROCESS	AACTTT_UNKNOWN	GO_ENZYME_LINKED_RECEPTOR_PROTEIN_SIGNALING_PATHWAY	GSE18791_CTRL_VS_NEWCASTLE_VIRUS_DC_4H_DN	GO_POSITIVE_REGULATION_OF_BIOSYNTHETIC_PROCESS
91624	NEXN	nexilin F-actin binding protein [Source:HGNC Symbol;Acc:HGNC:29557]	GSE18791_UNSTIM_VS_NEWCATSLE_VIRUS_DC_6H_DN	GSE42724_NAIVE_BCELL_VS_PLASMABLAST_UP	GSE13485_CTRL_VS_DAY7_YF17D_VACCINE_PBMC_DN	NUYTTEN_EZH2_TARGETS_UP	GSE13485_DAY3_VS_DAY7_YF17D_VACCINE_PBMC_DN	GSE18791_CTRL_VS_NEWCASTLE_VIRUS_DC_6H_DN	GSE18791_CTRL_VS_NEWCASTLE_VIRUS_DC_8H_DN	GSE13485_DAY1_VS_DAY7_YF17D_VACCINE_PBMC_DN	GSE14000_UNSTIM_VS_16H_LPS_DC_TRANSLATED_RNA_DN	GSE34205_HEALTHY_VS_FLU_INF_INFANT_PBMC_DN	GSE13485_DAY7_VS_DAY21_YF17D_VACCINE_PBMC_UP	TAKEDA_TARGETS_OF_NUP98_HOXA9_FUSION_10D_UP	GSE17974_IL4_AND_ANTI_IL12_VS_UNTREATED_72H_ACT_CD4_TCELL_DN	GSE18791_UNSTIM_VS_NEWCATSLE_VIRUS_DC_10H_DN
7318	UBA7	ubiquitin like modifier activating enzyme 7 [Source:HGNC Symbol;Acc:HGNC:12471]	GSE18791_UNSTIM_VS_NEWCATSLE_VIRUS_DC_6H_DN	GSE42724_NAIVE_BCELL_VS_PLASMABLAST_UP	GSE37533_PPARG1_FOXP3_VS_FOXP3_TRANSDUCED_CD4_TCELL_DN	GSE37533_PPARG1_FOXP3_VS_FOXP3_TRANSDUCED_CD4_TCELL_PIOGLITAZONE_TREATED_UP	GSE42021_CD24HI_VS_CD24INT_TREG_THYMUS_DN	GSE37533_PPARG2_FOXP3_VS_FOXP3_TRANSDUCED_CD4_TCELL_DN	HALLMARK_INTERFERON_ALPHA_RESPONSE	GO_CYTOKINE_PRODUCTION	GSE42021_CD24INT_VS_CD24LOW_TREG_THYMUS_DN	GSE13484_3H_UNSTIM_VS_YF17D_VACCINE_STIM_PBMC_DN	GSE19888_ADENOSINE_A3R_INH_PRETREAT_AND_ACT_BY_A3R_VS_TCELL_MEMBRANES_ACT_MAST_CELL_UP	GSE21927_SPLEEN_C57BL6_VS_4T1_TUMOR_BALBC_MONOCYTES_DN	GSE18791_UNSTIM_VS_NEWCATSLE_VIRUS_DC_10H_DN	GSE37533_PPARG1_FOXP3_VS_PPARG2_FOXP3_TRANSDUCED_CD4_TCELL_PIOGLITAZONE_TREATED_DN	GSE19888_ADENOSINE_A3R_INH_VS_ACT_WITH_INHIBITOR_PRETREATMENT_IN_MAST_CELL_UP	GSE42021_TREG_PLN_VS_CD24INT_TREG_THYMUS_DN	LEE_BMP2_TARGETS_UP	REACTOME_CYTOKINE_SIGNALING_IN_IMMUNE_SYSTEM
9881	TRANK1	tetratricopeptide repeat and ankyrin repeat containing 1 [Source:HGNC Symbol;Acc:HGNC:29011]	GSE18791_UNSTIM_VS_NEWCATSLE_VIRUS_DC_6H_DN	GSE21546_WT_VS_SAP1A_KO_DP_THYMOCYTES_UP	NUYTTEN_EZH2_TARGETS_UP	GSE18791_CTRL_VS_NEWCASTLE_VIRUS_DC_6H_DN	GSE42021_CD24HI_VS_CD24LOW_TREG_THYMUS_DN	GSE37533_PPARG1_FOXP3_VS_FOXP3_TRANSDUCED_CD4_TCELL_DN	GSE37533_PPARG1_FOXP3_VS_FOXP3_TRANSDUCED_CD4_TCELL_PIOGLITAZONE_TREATED_UP	GSE13484_UNSTIM_VS_YF17D_VACCINE_STIM_PBMC_DN	GSE42021_CD24HI_VS_CD24INT_TREG_THYMUS_DN	GSE14000_UNSTIM_VS_16H_LPS_DC_TRANSLATED_RNA_DN	GSE37533_PPARG2_FOXP3_VS_FOXP3_TRANSDUCED_CD4_TCELL_DN	GSE42021_TREG_PLN_VS_TREG_PRECURSORS_THYMUS_DN	GSE42021_TREG_VS_TCONV_PLN_UP	GSE42021_CD24INT_VS_CD24LOW_TREG_THYMUS_DN	GSE13484_3H_UNSTIM_VS_YF17D_VACCINE_STIM_PBMC_DN	GSE21927_SPLEEN_C57BL6_VS_4T1_TUMOR_BALBC_MONOCYTES_DN	GSE42021_CD24INT_VS_CD24LOW_TCONV_THYMUS_DN	GOZGIT_ESR1_TARGETS_DN	MODULE_44	GSE42021_TREG_PLN_VS_CD24LO_TREG_THYMUS_DN	GSE37533_PPARG1_FOXP3_VS_PPARG2_FOXP3_TRANSDUCED_CD4_TCELL_PIOGLITAZONE_TREATED_DN	GSE40685_TREG_VS_FOXP3_KO_TREG_PRECURSOR_UP	GSE42021_TREG_PLN_VS_CD24INT_TREG_THYMUS_DN	NUYTTEN_NIPP1_TARGETS_UP
414	ARSD	arylsulfatase D [Source:HGNC Symbol;Acc:HGNC:717]	GSE18791_UNSTIM_VS_NEWCATSLE_VIRUS_DC_6H_DN	GSE21546_WT_VS_SAP1A_KO_DP_THYMOCYTES_UP
2537	IFI6	interferon alpha inducible protein 6 [Source:HGNC Symbol;Acc:HGNC:4054]	GSE18791_UNSTIM_VS_NEWCATSLE_VIRUS_DC_6H_DN	GSE13485_CTRL_VS_DAY7_YF17D_VACCINE_PBMC_DN	GSE13485_DAY3_VS_DAY7_YF17D_VACCINE_PBMC_DN	GSE18791_CTRL_VS_NEWCASTLE_VIRUS_DC_6H_DN	GSE42021_CD24HI_VS_CD24LOW_TREG_THYMUS_DN	GSE37533_PPARG1_FOXP3_VS_FOXP3_TRANSDUCED_CD4_TCELL_DN	GSE37533_PPARG1_FOXP3_VS_FOXP3_TRANSDUCED_CD4_TCELL_PIOGLITAZONE_TREATED_UP	GSE18791_CTRL_VS_NEWCASTLE_VIRUS_DC_8H_DN	GSE13485_DAY1_VS_DAY7_YF17D_VACCINE_PBMC_DN	GSE13484_UNSTIM_VS_YF17D_VACCINE_STIM_PBMC_DN	GSE42021_CD24HI_VS_CD24INT_TREG_THYMUS_DN	GSE37533_PPARG2_FOXP3_VS_FOXP3_TRANSDUCED_CD4_TCELL_DN	GSE13485_CTRL_VS_DAY3_YF17D_VACCINE_PBMC_DN	GSE42021_TREG_PLN_VS_TREG_PRECURSORS_THYMUS_DN	WALLACE_PROSTATE_CANCER_RACE_UP	GSE42021_CD24INT_VS_CD24LOW_TREG_THYMUS_DN	GSE13485_PRE_VS_POST_YF17D_VACCINATION_PBMC_DN	GSE34205_HEALTHY_VS_FLU_INF_INFANT_PBMC_DN	BROWNE_INTERFERON_RESPONSIVE_GENES	GO_APOPTOTIC_PROCESS	GO_DEFENSE_RESPONSE	GSE17974_IL4_AND_ANTI_IL12_VS_UNTREATED_24H_ACT_CD4_TCELL_DN	GO_REGULATION_OF_CELL_DEATH	GSE13485_DAY7_VS_DAY21_YF17D_VACCINE_PBMC_UP	GSE14000_UNSTIM_VS_4H_LPS_DC_DN	GSE37534_UNTREATED_VS_PIOGLITAZONE_TREATED_CD4_TCELL_PPARG1_AND_FOXP3_TRASDUCED_DN	GSE10325_CD4_TCELL_VS_LUPUS_CD4_TCELL_DN	GSE21360_NAIVE_VS_QUATERNARY_MEMORY_CD8_TCELL_DN	GSE21927_SPLEEN_C57BL6_VS_4T1_TUMOR_BALBC_MONOCYTES_DN	GSE42021_CD24INT_VS_CD24LOW_TCONV_THYMUS_DN	TAKEDA_TARGETS_OF_NUP98_HOXA9_FUSION_3D_UP	GO_IMMUNE_EFFECTOR_PROCESS	GO_ENZYME_LINKED_RECEPTOR_PROTEIN_SIGNALING_PATHWAY	GSE18791_CTRL_VS_NEWCASTLE_VIRUS_DC_4H_DN	GOZGIT_ESR1_TARGETS_DN	GSE21546_UNSTIM_VS_ANTI_CD3_STIM_ELK1_KO_DP_THYMOCYTES_UP	HECKER_IFNB1_TARGETS	TAKEDA_TARGETS_OF_NUP98_HOXA9_FUSION_10D_UP	GSE2706_2H_VS_8H_R848_STIM_DC_DN	GSE18791_UNSTIM_VS_NEWCATSLE_VIRUS_DC_10H_DN	GSE21546_ELK1_KO_VS_SAP1A_KO_AND_ELK1_KO_DP_THYMOCYTES_UP	GSE42021_TREG_PLN_VS_CD24LO_TREG_THYMUS_DN	GSE40685_TREG_VS_FOXP3_KO_TREG_PRECURSOR_UP	GSE21360_NAIVE_VS_QUATERNARY_MEMORY_CD8_TCELL_UP	GSE360_DC_VS_MAC_B_MALAYI_HIGH_DOSE_DN	GSE3982_CTRL_VS_LPS_48H_DC_DN	NUYTTEN_NIPP1_TARGETS_UP
64761	PARP12	poly(ADP-ribose) polymerase family member 12 [Source:HGNC Symbol;Acc:HGNC:21919]	GSE42724_NAIVE_BCELL_VS_PLASMABLAST_UP	GSE21546_WT_VS_SAP1A_KO_DP_THYMOCYTES_UP	GSE13485_CTRL_VS_DAY7_YF17D_VACCINE_PBMC_DN	NUYTTEN_EZH2_TARGETS_UP	GSE13485_DAY3_VS_DAY7_YF17D_VACCINE_PBMC_DN	GSE18791_CTRL_VS_NEWCASTLE_VIRUS_DC_6H_DN	GSE42021_CD24HI_VS_CD24LOW_TREG_THYMUS_DN	GSE37533_PPARG1_FOXP3_VS_FOXP3_TRANSDUCED_CD4_TCELL_DN	GSE37533_PPARG1_FOXP3_VS_FOXP3_TRANSDUCED_CD4_TCELL_PIOGLITAZONE_TREATED_UP	GSE2770_TGFB_AND_IL4_ACT_VS_ACT_CD4_TCELL_2H_DN	GSE18791_CTRL_VS_NEWCASTLE_VIRUS_DC_8H_DN	GSE13485_DAY1_VS_DAY7_YF17D_VACCINE_PBMC_DN	GSE13484_UNSTIM_VS_YF17D_VACCINE_STIM_PBMC_DN	GSE42021_CD24HI_VS_CD24INT_TREG_THYMUS_DN	CUI_TCF21_TARGETS_2_DN	GSE14000_UNSTIM_VS_16H_LPS_DC_TRANSLATED_RNA_DN	GSE37533_PPARG2_FOXP3_VS_FOXP3_TRANSDUCED_CD4_TCELL_DN	GSE13485_CTRL_VS_DAY3_YF17D_VACCINE_PBMC_DN	GSE42021_TREG_PLN_VS_TREG_PRECURSORS_THYMUS_DN	GSE42021_TREG_VS_TCONV_PLN_UP	HALLMARK_INTERFERON_ALPHA_RESPONSE	WALLACE_PROSTATE_CANCER_RACE_UP	MODULE_84	GSE42021_CD24INT_VS_CD24LOW_TREG_THYMUS_DN	GSE13485_PRE_VS_POST_YF17D_VACCINATION_PBMC_DN	GSE1432_CTRL_VS_IFNG_24H_MICROGLIA_DN	GSE34205_HEALTHY_VS_FLU_INF_INFANT_PBMC_DN	IRF_Q6	BENPORATH_EED_TARGETS	GSE13485_DAY7_VS_DAY21_YF17D_VACCINE_PBMC_UP	GSE37534_UNTREATED_VS_PIOGLITAZONE_TREATED_CD4_TCELL_PPARG1_AND_FOXP3_TRASDUCED_DN	GSE10325_CD4_TCELL_VS_LUPUS_CD4_TCELL_DN	GSE1432_CTRL_VS_IFNG_6H_MICROGLIA_DN	GSE19888_ADENOSINE_A3R_INH_PRETREAT_AND_ACT_BY_A3R_VS_TCELL_MEMBRANES_ACT_MAST_CELL_UP	GSE21360_NAIVE_VS_QUATERNARY_MEMORY_CD8_TCELL_DN	GSE21927_SPLEEN_C57BL6_VS_4T1_TUMOR_BALBC_MONOCYTES_DN	GSE33424_CD161_INT_VS_NEG_CD8_TCELL_UP	GSE42021_CD24INT_VS_CD24LOW_TCONV_THYMUS_DN	TAKEDA_TARGETS_OF_NUP98_HOXA9_FUSION_3D_UP	GSE21546_UNSTIM_VS_ANTI_CD3_STIM_ELK1_KO_DP_THYMOCYTES_UP	HECKER_IFNB1_TARGETS	GSE21546_ELK1_KO_VS_SAP1A_KO_AND_ELK1_KO_DP_THYMOCYTES_UP	GSE42021_TREG_PLN_VS_CD24LO_TREG_THYMUS_DN	GSE16755_CTRL_VS_IFNA_TREATED_MAC_DN	GSE37533_PPARG1_FOXP3_VS_PPARG2_FOXP3_TRANSDUCED_CD4_TCELL_PIOGLITAZONE_TREATED_DN	GSE40685_TREG_VS_FOXP3_KO_TREG_PRECURSOR_UP	GSE19888_ADENOSINE_A3R_INH_VS_ACT_WITH_INHIBITOR_PRETREATMENT_IN_MAST_CELL_UP
2766	GMPR	guanosine monophosphate reductase [Source:HGNC Symbol;Acc:HGNC:4376]	GSE42724_NAIVE_BCELL_VS_PLASMABLAST_UP	GSE21546_WT_VS_SAP1A_KO_DP_THYMOCYTES_UP	GSE13485_CTRL_VS_DAY7_YF17D_VACCINE_PBMC_DN	NUYTTEN_EZH2_TARGETS_UP	GSE13485_DAY3_VS_DAY7_YF17D_VACCINE_PBMC_DN	GSE37533_PPARG1_FOXP3_VS_FOXP3_TRANSDUCED_CD4_TCELL_DN	GSE18791_UNSTIM_VS_NEWCATSLE_VIRUS_DC_18H_DN	GSE2770_TGFB_AND_IL4_ACT_VS_ACT_CD4_TCELL_2H_DN	GSE13485_DAY1_VS_DAY7_YF17D_VACCINE_PBMC_DN	GSE14000_UNSTIM_VS_16H_LPS_DC_TRANSLATED_RNA_DN	GSE37533_PPARG2_FOXP3_VS_FOXP3_TRANSDUCED_CD4_TCELL_DN	HALLMARK_INTERFERON_ALPHA_RESPONSE	GSE34205_HEALTHY_VS_FLU_INF_INFANT_PBMC_DN	BROWNE_INTERFERON_RESPONSIVE_GENES	GSE13485_DAY7_VS_DAY21_YF17D_VACCINE_PBMC_UP	GSE14000_UNSTIM_VS_4H_LPS_DC_DN	GSE37534_UNTREATED_VS_PIOGLITAZONE_TREATED_CD4_TCELL_PPARG1_AND_FOXP3_TRASDUCED_DN	GSE21360_NAIVE_VS_QUATERNARY_MEMORY_CD8_TCELL_DN	TAKEDA_TARGETS_OF_NUP98_HOXA9_FUSION_3D_UP	MODULE_1	TAKEDA_TARGETS_OF_NUP98_HOXA9_FUSION_10D_UP	MODULE_44	GSE14000_UNSTIM_VS_4H_LPS_DC_TRANSLATED_RNA_DN	GSE21546_ELK1_KO_VS_SAP1A_KO_AND_ELK1_KO_DP_THYMOCYTES_UP	GSE16755_CTRL_VS_IFNA_TREATED_MAC_DN	GSE40685_TREG_VS_FOXP3_KO_TREG_PRECURSOR_UP	GSE360_DC_VS_MAC_B_MALAYI_HIGH_DOSE_DN	BLALOCK_ALZHEIMERS_DISEASE_UP
51246	SHISA5	shisa family member 5 [Source:HGNC Symbol;Acc:HGNC:30376]	GSE42724_NAIVE_BCELL_VS_PLASMABLAST_UP	GSE13485_CTRL_VS_DAY7_YF17D_VACCINE_PBMC_DN	GSE13485_DAY3_VS_DAY7_YF17D_VACCINE_PBMC_DN	GSE2770_TGFB_AND_IL4_ACT_VS_ACT_CD4_TCELL_2H_DN	GO_POSITIVE_REGULATION_OF_SIGNALING	GSE34205_HEALTHY_VS_FLU_INF_INFANT_PBMC_DN	GO_APOPTOTIC_PROCESS	GSE21546_ELK1_KO_VS_SAP1A_KO_AND_ELK1_KO_DP_THYMOCYTES_UP	GSE19888_ADENOSINE_A3R_INH_VS_ACT_WITH_INHIBITOR_PRETREATMENT_IN_MAST_CELL_UP
54749	EPDR1	ependymin related 1 [Source:HGNC Symbol;Acc:HGNC:17572]	GSE42724_NAIVE_BCELL_VS_PLASMABLAST_UP	GSE14000_UNSTIM_VS_16H_LPS_DC_TRANSLATED_RNA_DN
4487	MSX1	msh homeobox 1 [Source:HGNC Symbol;Acc:HGNC:7391]	GSE21546_WT_VS_SAP1A_KO_DP_THYMOCYTES_UP	GSE42021_CD24HI_VS_CD24LOW_TREG_THYMUS_DN	GSE37533_PPARG1_FOXP3_VS_FOXP3_TRANSDUCED_CD4_TCELL_DN	GSE37533_PPARG1_FOXP3_VS_FOXP3_TRANSDUCED_CD4_TCELL_PIOGLITAZONE_TREATED_UP	GO_POSITIVE_REGULATION_OF_SIGNALING	GSE37533_PPARG2_FOXP3_VS_FOXP3_TRANSDUCED_CD4_TCELL_DN	GSE42021_TREG_VS_TCONV_PLN_UP	IRF_Q6	GO_APOPTOTIC_PROCESS	BENPORATH_EED_TARGETS	GO_REGULATION_OF_CELL_DEATH	GO_ENZYME_LINKED_RECEPTOR_PROTEIN_SIGNALING_PATHWAY	GO_CENTRAL_NERVOUS_SYSTEM_DEVELOPMENT	MODULE_1	GO_POSITIVE_REGULATION_OF_BIOSYNTHETIC_PROCESS	BLALOCK_ALZHEIMERS_DISEASE_UP	LEE_BMP2_TARGETS_UP	BENPORATH_ES_WITH_H3K27ME3	GO_RESPONSE_TO_ENDOGENOUS_STIMULUS	GO_TISSUE_MORPHOGENESIS
55809	TRERF1	transcriptional regulating factor 1 [Source:HGNC Symbol;Acc:HGNC:18273]	GSE21546_WT_VS_SAP1A_KO_DP_THYMOCYTES_UP	TGGAAA_NFAT_Q4_01	AACTTT_UNKNOWN	GO_POSITIVE_REGULATION_OF_BIOSYNTHETIC_PROCESS
51316	PLAC8	placenta associated 8 [Source:HGNC Symbol;Acc:HGNC:19254]	GSE13485_CTRL_VS_DAY7_YF17D_VACCINE_PBMC_DN	GSE13485_DAY3_VS_DAY7_YF17D_VACCINE_PBMC_DN	GSE13485_DAY1_VS_DAY7_YF17D_VACCINE_PBMC_DN	GSE13485_CTRL_VS_DAY3_YF17D_VACCINE_PBMC_DN	WALLACE_PROSTATE_CANCER_RACE_UP	MODULE_84	GO_POSITIVE_REGULATION_OF_MULTICELLULAR_ORGANISMAL_PROCESS	GSE13485_PRE_VS_POST_YF17D_VACCINATION_PBMC_DN	GSE34205_HEALTHY_VS_FLU_INF_INFANT_PBMC_DN	GO_APOPTOTIC_PROCESS	GO_DEFENSE_RESPONSE	GO_REGULATION_OF_CELL_DEATH	GSE33424_CD161_INT_VS_NEG_CD8_TCELL_UP	SMID_BREAST_CANCER_NORMAL_LIKE_UP	GO_IMMUNE_EFFECTOR_PROCESS	GO_POSITIVE_REGULATION_OF_BIOSYNTHETIC_PROCESS	SCHAEFFER_PROSTATE_DEVELOPMENT_48HR_UP
127254	ERICH3	glutamate rich 3 [Source:HGNC Symbol;Acc:HGNC:25346]	GSE13485_CTRL_VS_DAY7_YF17D_VACCINE_PBMC_DN	GSE13485_DAY3_VS_DAY7_YF17D_VACCINE_PBMC_DN	GSE13485_PRE_VS_POST_YF17D_VACCINATION_PBMC_DN	GSE19888_ADENOSINE_A3R_INH_VS_ACT_WITH_INHIBITOR_PRETREATMENT_IN_MAST_CELL_UP
2745	GLRX	glutaredoxin [Source:HGNC Symbol;Acc:HGNC:4330]	NUYTTEN_EZH2_TARGETS_UP	GSE18791_CTRL_VS_NEWCASTLE_VIRUS_DC_6H_DN	WALLACE_PROSTATE_CANCER_RACE_UP	MODULE_84	GSE1432_CTRL_VS_IFNG_24H_MICROGLIA_DN	GSE360_DC_VS_MAC_B_MALAYI_HIGH_DOSE_DN	GO_POSITIVE_REGULATION_OF_MOLECULAR_FUNCTION
25780	RASGRP3	RAS guanyl releasing protein 3 [Source:HGNC Symbol;Acc:HGNC:14545]	NUYTTEN_EZH2_TARGETS_UP	GSE42021_CD24HI_VS_CD24LOW_TREG_THYMUS_DN	GSE37533_PPARG1_FOXP3_VS_FOXP3_TRANSDUCED_CD4_TCELL_PIOGLITAZONE_TREATED_UP	GSE13484_UNSTIM_VS_YF17D_VACCINE_STIM_PBMC_DN	GSE42021_CD24HI_VS_CD24INT_TREG_THYMUS_DN	CUI_TCF21_TARGETS_2_DN	GSE42021_TREG_PLN_VS_TREG_PRECURSORS_THYMUS_DN	GSE42021_TREG_VS_TCONV_PLN_UP	WALLACE_PROSTATE_CANCER_RACE_UP	TGGAAA_NFAT_Q4_01	GSE10325_CD4_TCELL_VS_LUPUS_CD4_TCELL_DN	GSE21360_NAIVE_VS_QUATERNARY_MEMORY_CD8_TCELL_DN	SMID_BREAST_CANCER_NORMAL_LIKE_UP	BLALOCK_ALZHEIMERS_DISEASE_UP	NUYTTEN_NIPP1_TARGETS_UP	GO_INTRINSIC_COMPONENT_OF_PLASMA_MEMBRANE	REACTOME_CYTOKINE_SIGNALING_IN_IMMUNE_SYSTEM	BOYLAN_MULTIPLE_MYELOMA_C_D_DN	GO_POSITIVE_REGULATION_OF_MOLECULAR_FUNCTION
3486	IGFBP3	insulin like growth factor binding protein 3 [Source:HGNC Symbol;Acc:HGNC:5472]	NUYTTEN_EZH2_TARGETS_UP	GSE42021_CD24HI_VS_CD24LOW_TREG_THYMUS_DN	GO_POSITIVE_REGULATION_OF_SIGNALING	GSE42021_CD24HI_VS_CD24INT_TREG_THYMUS_DN	WONG_ADULT_TISSUE_STEM_MODULE	MODULE_84	GO_APOPTOTIC_PROCESS	BENPORATH_EED_TARGETS	TGGAAA_NFAT_Q4_01	GO_REGULATION_OF_CELL_DEATH	GO_ENZYME_LINKED_RECEPTOR_PROTEIN_SIGNALING_PATHWAY	MODULE_1	MODULE_44	GSE42021_TREG_PLN_VS_CD24LO_TREG_THYMUS_DN	GSE3982_CTRL_VS_LPS_48H_DC_DN	BENPORATH_ES_WITH_H3K27ME3
64167	ERAP2	endoplasmic reticulum aminopeptidase 2 [Source:HGNC Symbol;Acc:HGNC:29499]	NUYTTEN_EZH2_TARGETS_UP	GSE42021_CD24HI_VS_CD24LOW_TREG_THYMUS_DN	GSE1432_CTRL_VS_IFNG_24H_MICROGLIA_DN	GSE42021_TREG_PLN_VS_CD24INT_TREG_THYMUS_DN	CHARAFE_BREAST_CANCER_LUMINAL_VS_BASAL_DN	NUYTTEN_NIPP1_TARGETS_UP
286	ANK1	ankyrin 1 [Source:HGNC Symbol;Acc:HGNC:492]	NUYTTEN_EZH2_TARGETS_UP	GSE42021_CD24HI_VS_CD24LOW_TREG_THYMUS_DN
4907	NT5E	5'-nucleotidase ecto [Source:HGNC Symbol;Acc:HGNC:8021]	NUYTTEN_EZH2_TARGETS_UP	GSE37533_PPARG1_FOXP3_VS_FOXP3_TRANSDUCED_CD4_TCELL_PIOGLITAZONE_TREATED_UP	CUI_TCF21_TARGETS_2_DN	ZHENG_BOUND_BY_FOXP3	GO_DEFENSE_RESPONSE	SMID_BREAST_CANCER_NORMAL_LIKE_UP	GSE42021_TREG_PLN_VS_CD24LO_TREG_THYMUS_DN	GSE3982_CTRL_VS_LPS_48H_DC_DN	SCHAEFFER_PROSTATE_DEVELOPMENT_48HR_UP	CHARAFE_BREAST_CANCER_LUMINAL_VS_BASAL_DN
5480	PPIC	peptidylprolyl isomerase C [Source:HGNC Symbol;Acc:HGNC:9256]	NUYTTEN_EZH2_TARGETS_UP	GSE37533_PPARG1_FOXP3_VS_FOXP3_TRANSDUCED_CD4_TCELL_PIOGLITAZONE_TREATED_UP	WONG_ADULT_TISSUE_STEM_MODULE	NUYTTEN_NIPP1_TARGETS_UP
57590	WDFY1	WD repeat and FYVE domain containing 1 [Source:HGNC Symbol;Acc:HGNC:20451]	NUYTTEN_EZH2_TARGETS_UP	GSE2770_TGFB_AND_IL4_ACT_VS_ACT_CD4_TCELL_2H_DN	GO_POSITIVE_REGULATION_OF_SIGNALING	CUI_TCF21_TARGETS_2_DN	GO_REGULATION_OF_IMMUNE_SYSTEM_PROCESS	GO_DEFENSE_RESPONSE	GO_REGULATION_OF_IMMUNE_RESPONSE	GSE40685_TREG_VS_FOXP3_KO_TREG_PRECURSOR_UP	GO_POSITIVE_REGULATION_OF_IMMUNE_SYSTEM_PROCESS
3572	IL6ST	interleukin 6 signal transducer [Source:HGNC Symbol;Acc:HGNC:6021]	NUYTTEN_EZH2_TARGETS_UP	GO_POSITIVE_REGULATION_OF_SIGNALING	GSE42021_CD24HI_VS_CD24INT_TREG_THYMUS_DN	CUI_TCF21_TARGETS_2_DN	GO_CYTOKINE_PRODUCTION	GO_POSITIVE_REGULATION_OF_MULTICELLULAR_ORGANISMAL_PROCESS	GO_REGULATION_OF_IMMUNE_SYSTEM_PROCESS	ZHENG_BOUND_BY_FOXP3	GO_APOPTOTIC_PROCESS	TGGAAA_NFAT_Q4_01	GO_DEFENSE_RESPONSE	GO_REGULATION_OF_CELL_DEATH	AACTTT_UNKNOWN	GO_REGULATION_OF_IMMUNE_RESPONSE	GO_ENZYME_LINKED_RECEPTOR_PROTEIN_SIGNALING_PATHWAY	GO_CENTRAL_NERVOUS_SYSTEM_DEVELOPMENT	GO_POSITIVE_REGULATION_OF_IMMUNE_SYSTEM_PROCESS	BLALOCK_ALZHEIMERS_DISEASE_UP	MODULE_75	GO_INTRINSIC_COMPONENT_OF_PLASMA_MEMBRANE	REACTOME_CYTOKINE_SIGNALING_IN_IMMUNE_SYSTEM	GO_CYTOKINE_MEDIATED_SIGNALING_PATHWAY
10371	SEMA3A	semaphorin 3A [Source:HGNC Symbol;Acc:HGNC:10723]	NUYTTEN_EZH2_TARGETS_UP	GO_POSITIVE_REGULATION_OF_SIGNALING	GO_POSITIVE_REGULATION_OF_MULTICELLULAR_ORGANISMAL_PROCESS	IRF_Q6	GO_APOPTOTIC_PROCESS	TGGAAA_NFAT_Q4_01	AACTTT_UNKNOWN	GO_CENTRAL_NERVOUS_SYSTEM_DEVELOPMENT	GO_INTRINSIC_COMPONENT_OF_PLASMA_MEMBRANE	GO_TISSUE_MORPHOGENESIS
1906	EDN1	endothelin 1 [Source:HGNC Symbol;Acc:HGNC:3176]	NUYTTEN_EZH2_TARGETS_UP	GO_POSITIVE_REGULATION_OF_SIGNALING	GO_POSITIVE_REGULATION_OF_MULTICELLULAR_ORGANISMAL_PROCESS	GO_REGULATION_OF_IMMUNE_SYSTEM_PROCESS	GO_APOPTOTIC_PROCESS	GO_DEFENSE_RESPONSE	GO_REGULATION_OF_CELL_DEATH	GSE1432_CTRL_VS_IFNG_6H_MICROGLIA_DN	GSE42021_CD24INT_VS_CD24LOW_TCONV_THYMUS_DN	GOZGIT_ESR1_TARGETS_DN	GO_POSITIVE_REGULATION_OF_BIOSYNTHETIC_PROCESS	SCHAEFFER_PROSTATE_DEVELOPMENT_48HR_UP	GO_POSITIVE_REGULATION_OF_IMMUNE_SYSTEM_PROCESS	MODULE_75	GO_CYTOKINE_MEDIATED_SIGNALING_PATHWAY	GO_RESPONSE_TO_ENDOGENOUS_STIMULUS	GO_TISSUE_MORPHOGENESIS	GO_POSITIVE_REGULATION_OF_MOLECULAR_FUNCTION
323	APBB2	amyloid beta precursor protein binding family B member 2 [Source:HGNC Symbol;Acc:HGNC:582]	NUYTTEN_EZH2_TARGETS_UP	CUI_TCF21_TARGETS_2_DN	GO_APOPTOTIC_PROCESS	GO_REGULATION_OF_CELL_DEATH	AACTTT_UNKNOWN	GOZGIT_ESR1_TARGETS_DN
5352	PLOD2	procollagen-lysine,2-oxoglutarate 5-dioxygenase 2 [Source:HGNC Symbol;Acc:HGNC:9082]	NUYTTEN_EZH2_TARGETS_UP	CUI_TCF21_TARGETS_2_DN	TGGAAA_NFAT_Q4_01	GSE2706_2H_VS_8H_R848_STIM_DC_DN	BLALOCK_ALZHEIMERS_DISEASE_UP	NUYTTEN_NIPP1_TARGETS_UP
4086	SMAD1	SMAD family member 1 [Source:HGNC Symbol;Acc:HGNC:6767]	NUYTTEN_EZH2_TARGETS_UP	WONG_ADULT_TISSUE_STEM_MODULE	GO_POSITIVE_REGULATION_OF_MULTICELLULAR_ORGANISMAL_PROCESS	GO_DEFENSE_RESPONSE	AACTTT_UNKNOWN	GO_ENZYME_LINKED_RECEPTOR_PROTEIN_SIGNALING_PATHWAY	GO_CENTRAL_NERVOUS_SYSTEM_DEVELOPMENT	GO_POSITIVE_REGULATION_OF_BIOSYNTHETIC_PROCESS	BLALOCK_ALZHEIMERS_DISEASE_UP	LEE_BMP2_TARGETS_UP	GO_RESPONSE_TO_ENDOGENOUS_STIMULUS	BOYLAN_MULTIPLE_MYELOMA_C_D_DN	GO_TISSUE_MORPHOGENESIS
90102	PHLDB2	pleckstrin homology like domain family B member 2 [Source:HGNC Symbol;Acc:HGNC:29573]	NUYTTEN_EZH2_TARGETS_UP	WONG_ADULT_TISSUE_STEM_MODULE	GO_POSITIVE_REGULATION_OF_MULTICELLULAR_ORGANISMAL_PROCESS	CHARAFE_BREAST_CANCER_LUMINAL_VS_BASAL_DN	GO_TISSUE_MORPHOGENESIS
23433	RHOQ	ras homolog family member Q [Source:HGNC Symbol;Acc:HGNC:17736]	NUYTTEN_EZH2_TARGETS_UP	WONG_ADULT_TISSUE_STEM_MODULE	AACTTT_UNKNOWN	GO_ENZYME_LINKED_RECEPTOR_PROTEIN_SIGNALING_PATHWAY	GOZGIT_ESR1_TARGETS_DN	GO_POSITIVE_REGULATION_OF_BIOSYNTHETIC_PROCESS	BLALOCK_ALZHEIMERS_DISEASE_UP	GO_RESPONSE_TO_ENDOGENOUS_STIMULUS
5099	PCDH7	protocadherin 7 [Source:HGNC Symbol;Acc:HGNC:8659]	NUYTTEN_EZH2_TARGETS_UP	IRF_Q6	AACTTT_UNKNOWN	GOZGIT_ESR1_TARGETS_DN	GSE37533_PPARG1_FOXP3_VS_PPARG2_FOXP3_TRANSDUCED_CD4_TCELL_PIOGLITAZONE_TREATED_DN	GO_INTRINSIC_COMPONENT_OF_PLASMA_MEMBRANE
51429	SNX9	sorting nexin 9 [Source:HGNC Symbol;Acc:HGNC:14973]	NUYTTEN_EZH2_TARGETS_UP	ZHENG_BOUND_BY_FOXP3	GSE17974_IL4_AND_ANTI_IL12_VS_UNTREATED_72H_ACT_CD4_TCELL_DN	NUYTTEN_NIPP1_TARGETS_UP	GO_POSITIVE_REGULATION_OF_MOLECULAR_FUNCTION
8601	RGS20	regulator of G protein signaling 20 [Source:HGNC Symbol;Acc:HGNC:14600]	NUYTTEN_EZH2_TARGETS_UP	BENPORATH_EED_TARGETS	BENPORATH_ES_WITH_H3K27ME3	CHARAFE_BREAST_CANCER_LUMINAL_VS_BASAL_DN	GO_POSITIVE_REGULATION_OF_MOLECULAR_FUNCTION
256714	MAP7D2	MAP7 domain containing 2 [Source:HGNC Symbol;Acc:HGNC:25899]	NUYTTEN_EZH2_TARGETS_UP	BENPORATH_EED_TARGETS
8671	SLC4A4	solute carrier family 4 member 4 [Source:HGNC Symbol;Acc:HGNC:11030]	NUYTTEN_EZH2_TARGETS_UP	BLALOCK_ALZHEIMERS_DISEASE_UP	NUYTTEN_NIPP1_TARGETS_UP	GO_INTRINSIC_COMPONENT_OF_PLASMA_MEMBRANE
9781	RNF144A	ring finger protein 144A [Source:HGNC Symbol;Acc:HGNC:20457]	GSE18791_CTRL_VS_NEWCASTLE_VIRUS_DC_6H_DN
6402	SELL	selectin L [Source:HGNC Symbol;Acc:HGNC:10720]	GSE42021_CD24HI_VS_CD24LOW_TREG_THYMUS_DN	HALLMARK_INTERFERON_ALPHA_RESPONSE	WALLACE_PROSTATE_CANCER_RACE_UP	MODULE_84	GSE1432_CTRL_VS_IFNG_24H_MICROGLIA_DN	IRF_Q6	GO_REGULATION_OF_IMMUNE_SYSTEM_PROCESS	ZHENG_BOUND_BY_FOXP3	GSE19888_ADENOSINE_A3R_INH_PRETREAT_AND_ACT_BY_A3R_VS_TCELL_MEMBRANES_ACT_MAST_CELL_UP	SMID_BREAST_CANCER_NORMAL_LIKE_UP	GO_REGULATION_OF_IMMUNE_RESPONSE	GO_IMMUNE_EFFECTOR_PROCESS	GOZGIT_ESR1_TARGETS_DN	MODULE_44	GSE17974_IL4_AND_ANTI_IL12_VS_UNTREATED_72H_ACT_CD4_TCELL_DN	GSE360_DC_VS_MAC_B_MALAYI_HIGH_DOSE_DN	BLALOCK_ALZHEIMERS_DISEASE_UP	MODULE_75	GO_INTRINSIC_COMPONENT_OF_PLASMA_MEMBRANE
64114	TMBIM1	transmembrane BAX inhibitor motif containing 1 [Source:HGNC Symbol;Acc:HGNC:23410]	GSE37533_PPARG1_FOXP3_VS_FOXP3_TRANSDUCED_CD4_TCELL_DN	CUI_TCF21_TARGETS_2_DN	WONG_ADULT_TISSUE_STEM_MODULE	GO_POSITIVE_REGULATION_OF_MULTICELLULAR_ORGANISMAL_PROCESS	GO_APOPTOTIC_PROCESS	GO_REGULATION_OF_CELL_DEATH	GSE37534_UNTREATED_VS_PIOGLITAZONE_TREATED_CD4_TCELL_PPARG1_AND_FOXP3_TRASDUCED_DN	GO_IMMUNE_EFFECTOR_PROCESS	BLALOCK_ALZHEIMERS_DISEASE_UP
57823	SLAMF7	SLAM family member 7 [Source:HGNC Symbol;Acc:HGNC:21394]	GSE18791_UNSTIM_VS_NEWCATSLE_VIRUS_DC_18H_DN	GSE13484_UNSTIM_VS_YF17D_VACCINE_STIM_PBMC_DN	GSE14000_UNSTIM_VS_16H_LPS_DC_TRANSLATED_RNA_DN	GSE13485_PRE_VS_POST_YF17D_VACCINATION_PBMC_DN	GSE1432_CTRL_VS_IFNG_24H_MICROGLIA_DN	GO_REGULATION_OF_IMMUNE_SYSTEM_PROCESS	GO_DEFENSE_RESPONSE	GSE17974_IL4_AND_ANTI_IL12_VS_UNTREATED_24H_ACT_CD4_TCELL_DN	GSE14000_UNSTIM_VS_4H_LPS_DC_DN	GSE1432_CTRL_VS_IFNG_6H_MICROGLIA_DN	GSE19888_ADENOSINE_A3R_INH_PRETREAT_AND_ACT_BY_A3R_VS_TCELL_MEMBRANES_ACT_MAST_CELL_UP	GO_REGULATION_OF_IMMUNE_RESPONSE	GO_IMMUNE_EFFECTOR_PROCESS	GSE14000_UNSTIM_VS_4H_LPS_DC_TRANSLATED_RNA_DN	GSE3982_CTRL_VS_LPS_48H_DC_DN
113263	GLCCI1	glucocorticoid induced 1 [Source:HGNC Symbol;Acc:HGNC:18713]	GSE18791_UNSTIM_VS_NEWCATSLE_VIRUS_DC_18H_DN	CUI_TCF21_TARGETS_2_DN	ZHENG_BOUND_BY_FOXP3
6565	SLC15A2	solute carrier family 15 member 2 [Source:HGNC Symbol;Acc:HGNC:10921]	GSE18791_UNSTIM_VS_NEWCATSLE_VIRUS_DC_18H_DN	MODULE_84	LEE_BMP2_TARGETS_UP	GO_INTRINSIC_COMPONENT_OF_PLASMA_MEMBRANE
6862	TBXT	T-box transcription factor T [Source:HGNC Symbol;Acc:HGNC:11515]	GSE18791_UNSTIM_VS_NEWCATSLE_VIRUS_DC_18H_DN	BENPORATH_EED_TARGETS	GO_ENZYME_LINKED_RECEPTOR_PROTEIN_SIGNALING_PATHWAY	GO_POSITIVE_REGULATION_OF_BIOSYNTHETIC_PROCESS	BENPORATH_ES_WITH_H3K27ME3	GO_RESPONSE_TO_ENDOGENOUS_STIMULUS	GO_TISSUE_MORPHOGENESIS
79730	NSUN7	NOP2/Sun RNA methyltransferase family member 7 [Source:HGNC Symbol;Acc:HGNC:25857]	GSE18791_UNSTIM_VS_NEWCATSLE_VIRUS_DC_18H_DN
26228	STAP1	signal transducing adaptor family member 1 [Source:HGNC Symbol;Acc:HGNC:24133]	GSE2770_TGFB_AND_IL4_ACT_VS_ACT_CD4_TCELL_2H_DN	GO_POSITIVE_REGULATION_OF_SIGNALING	GSE13484_UNSTIM_VS_YF17D_VACCINE_STIM_PBMC_DN	WALLACE_PROSTATE_CANCER_RACE_UP	GSE1432_CTRL_VS_IFNG_24H_MICROGLIA_DN	GO_REGULATION_OF_IMMUNE_SYSTEM_PROCESS	GO_DEFENSE_RESPONSE	GSE17974_IL4_AND_ANTI_IL12_VS_UNTREATED_24H_ACT_CD4_TCELL_DN	GSE13484_3H_UNSTIM_VS_YF17D_VACCINE_STIM_PBMC_DN	GSE14000_UNSTIM_VS_4H_LPS_DC_DN	GSE1432_CTRL_VS_IFNG_6H_MICROGLIA_DN	GSE21360_NAIVE_VS_QUATERNARY_MEMORY_CD8_TCELL_DN	SMID_BREAST_CANCER_NORMAL_LIKE_UP	GO_REGULATION_OF_IMMUNE_RESPONSE	GO_ENZYME_LINKED_RECEPTOR_PROTEIN_SIGNALING_PATHWAY	HECKER_IFNB1_TARGETS	GSE21360_NAIVE_VS_QUATERNARY_MEMORY_CD8_TCELL_UP	GSE3982_CTRL_VS_LPS_48H_DC_DN	GO_POSITIVE_REGULATION_OF_IMMUNE_SYSTEM_PROCESS	GO_CYTOKINE_MEDIATED_SIGNALING_PATHWAY	GO_POSITIVE_REGULATION_OF_MOLECULAR_FUNCTION
55501	CHST12	carbohydrate sulfotransferase 12 [Source:HGNC Symbol;Acc:HGNC:17423]	GSE2770_TGFB_AND_IL4_ACT_VS_ACT_CD4_TCELL_2H_DN	GSE13484_UNSTIM_VS_YF17D_VACCINE_STIM_PBMC_DN	GSE13484_3H_UNSTIM_VS_YF17D_VACCINE_STIM_PBMC_DN	GSE21360_NAIVE_VS_QUATERNARY_MEMORY_CD8_TCELL_DN
474344	GIMAP6	GTPase, IMAP family member 6 [Source:HGNC Symbol;Acc:HGNC:21918]	GSE2770_TGFB_AND_IL4_ACT_VS_ACT_CD4_TCELL_2H_DN	CUI_TCF21_TARGETS_2_DN	WALLACE_PROSTATE_CANCER_RACE_UP	GSE1432_CTRL_VS_IFNG_24H_MICROGLIA_DN	ZHENG_BOUND_BY_FOXP3	GSE13484_3H_UNSTIM_VS_YF17D_VACCINE_STIM_PBMC_DN	SMID_BREAST_CANCER_NORMAL_LIKE_UP	GSE40685_TREG_VS_FOXP3_KO_TREG_PRECURSOR_UP
824	CAPN2	calpain 2 [Source:HGNC Symbol;Acc:HGNC:1479]	GSE2770_TGFB_AND_IL4_ACT_VS_ACT_CD4_TCELL_2H_DN	WONG_ADULT_TISSUE_STEM_MODULE	GO_CYTOKINE_PRODUCTION	GSE34205_HEALTHY_VS_FLU_INF_INFANT_PBMC_DN	GO_APOPTOTIC_PROCESS	GO_REGULATION_OF_CELL_DEATH	GSE13485_DAY7_VS_DAY21_YF17D_VACCINE_PBMC_UP	GSE10325_CD4_TCELL_VS_LUPUS_CD4_TCELL_DN	GO_POSITIVE_REGULATION_OF_BIOSYNTHETIC_PROCESS	GO_RESPONSE_TO_ENDOGENOUS_STIMULUS
11074	TRIM31	tripartite motif containing 31 [Source:HGNC Symbol;Acc:HGNC:16289]	GSE18791_CTRL_VS_NEWCASTLE_VIRUS_DC_8H_DN	GSE42021_CD24HI_VS_CD24INT_TREG_THYMUS_DN	GO_DEFENSE_RESPONSE	GSE18791_CTRL_VS_NEWCASTLE_VIRUS_DC_4H_DN	GSE42021_TREG_PLN_VS_CD24INT_TREG_THYMUS_DN	REACTOME_CYTOKINE_SIGNALING_IN_IMMUNE_SYSTEM	GO_CYTOKINE_MEDIATED_SIGNALING_PATHWAY	GO_POSITIVE_REGULATION_OF_MOLECULAR_FUNCTION
11030	RBPMS	RNA binding protein, mRNA processing factor [Source:HGNC Symbol;Acc:HGNC:19097]	GO_POSITIVE_REGULATION_OF_SIGNALING	CUI_TCF21_TARGETS_2_DN	WONG_ADULT_TISSUE_STEM_MODULE	GSE13484_3H_UNSTIM_VS_YF17D_VACCINE_STIM_PBMC_DN	AACTTT_UNKNOWN	TAKEDA_TARGETS_OF_NUP98_HOXA9_FUSION_3D_UP	GO_ENZYME_LINKED_RECEPTOR_PROTEIN_SIGNALING_PATHWAY	GOZGIT_ESR1_TARGETS_DN	MODULE_1	TAKEDA_TARGETS_OF_NUP98_HOXA9_FUSION_10D_UP	GO_POSITIVE_REGULATION_OF_BIOSYNTHETIC_PROCESS	BLALOCK_ALZHEIMERS_DISEASE_UP	LEE_BMP2_TARGETS_UP
9037	SEMA5A	semaphorin 5A [Source:HGNC Symbol;Acc:HGNC:10736]	GO_POSITIVE_REGULATION_OF_SIGNALING	CUI_TCF21_TARGETS_2_DN	GO_POSITIVE_REGULATION_OF_MULTICELLULAR_ORGANISMAL_PROCESS	GO_APOPTOTIC_PROCESS	GO_REGULATION_OF_CELL_DEATH	AACTTT_UNKNOWN	GO_CENTRAL_NERVOUS_SYSTEM_DEVELOPMENT
55824	PAG1	phosphoprotein membrane anchor with glycosphingolipid microdomains 1 [Source:HGNC Symbol;Acc:HGNC:30043]	GO_POSITIVE_REGULATION_OF_SIGNALING	CUI_TCF21_TARGETS_2_DN	GO_REGULATION_OF_IMMUNE_SYSTEM_PROCESS	ZHENG_BOUND_BY_FOXP3	GO_REGULATION_OF_IMMUNE_RESPONSE	GSE17974_IL4_AND_ANTI_IL12_VS_UNTREATED_72H_ACT_CD4_TCELL_DN	GO_POSITIVE_REGULATION_OF_IMMUNE_SYSTEM_PROCESS
23500	DAAM2	dishevelled associated activator of morphogenesis 2 [Source:HGNC Symbol;Acc:HGNC:18143]	GO_POSITIVE_REGULATION_OF_SIGNALING	CUI_TCF21_TARGETS_2_DN	TGGAAA_NFAT_Q4_01	AACTTT_UNKNOWN	GO_CENTRAL_NERVOUS_SYSTEM_DEVELOPMENT	BLALOCK_ALZHEIMERS_DISEASE_UP
51473	DCDC2	doublecortin domain containing 2 [Source:HGNC Symbol;Acc:HGNC:18141]	GO_POSITIVE_REGULATION_OF_SIGNALING	CUI_TCF21_TARGETS_2_DN	GO_DEFENSE_RESPONSE	GOZGIT_ESR1_TARGETS_DN	GSE21546_UNSTIM_VS_ANTI_CD3_STIM_ELK1_KO_DP_THYMOCYTES_UP	SCHAEFFER_PROSTATE_DEVELOPMENT_48HR_UP
3554	IL1R1	interleukin 1 receptor type 1 [Source:HGNC Symbol;Acc:HGNC:5993]	GO_POSITIVE_REGULATION_OF_SIGNALING	WONG_ADULT_TISSUE_STEM_MODULE	GO_CYTOKINE_PRODUCTION	MODULE_84	GO_POSITIVE_REGULATION_OF_MULTICELLULAR_ORGANISMAL_PROCESS	GO_REGULATION_OF_IMMUNE_SYSTEM_PROCESS	GO_DEFENSE_RESPONSE	SMID_BREAST_CANCER_NORMAL_LIKE_UP	GO_REGULATION_OF_IMMUNE_RESPONSE	GO_IMMUNE_EFFECTOR_PROCESS	MODULE_1	MODULE_44	GO_POSITIVE_REGULATION_OF_IMMUNE_SYSTEM_PROCESS	BLALOCK_ALZHEIMERS_DISEASE_UP	MODULE_75	GO_INTRINSIC_COMPONENT_OF_PLASMA_MEMBRANE	REACTOME_CYTOKINE_SIGNALING_IN_IMMUNE_SYSTEM	GO_CYTOKINE_MEDIATED_SIGNALING_PATHWAY
1601	DAB2	DAB adaptor protein 2 [Source:HGNC Symbol;Acc:HGNC:2662]	GO_POSITIVE_REGULATION_OF_SIGNALING	WONG_ADULT_TISSUE_STEM_MODULE	MODULE_84	GO_POSITIVE_REGULATION_OF_MULTICELLULAR_ORGANISMAL_PROCESS	GO_APOPTOTIC_PROCESS	TGGAAA_NFAT_Q4_01	GO_REGULATION_OF_CELL_DEATH	GSE13485_DAY7_VS_DAY21_YF17D_VACCINE_PBMC_UP	GO_ENZYME_LINKED_RECEPTOR_PROTEIN_SIGNALING_PATHWAY	MODULE_1	MODULE_44	GO_POSITIVE_REGULATION_OF_BIOSYNTHETIC_PROCESS	MODULE_75	GO_RESPONSE_TO_ENDOGENOUS_STIMULUS	GO_TISSUE_MORPHOGENESIS
7164	TPD52L1	TPD52 like 1 [Source:HGNC Symbol;Acc:HGNC:12006]	GO_POSITIVE_REGULATION_OF_SIGNALING	WONG_ADULT_TISSUE_STEM_MODULE	GO_APOPTOTIC_PROCESS	GO_REGULATION_OF_CELL_DEATH	SCHAEFFER_PROSTATE_DEVELOPMENT_48HR_UP	BLALOCK_ALZHEIMERS_DISEASE_UP	GO_POSITIVE_REGULATION_OF_MOLECULAR_FUNCTION
395	ARHGAP6	Rho GTPase activating protein 6 [Source:HGNC Symbol;Acc:HGNC:676]	GO_POSITIVE_REGULATION_OF_SIGNALING	WONG_ADULT_TISSUE_STEM_MODULE	TGGAAA_NFAT_Q4_01	GSE13484_3H_UNSTIM_VS_YF17D_VACCINE_STIM_PBMC_DN	BLALOCK_ALZHEIMERS_DISEASE_UP	LEE_BMP2_TARGETS_UP	BOYLAN_MULTIPLE_MYELOMA_C_D_DN	GO_POSITIVE_REGULATION_OF_MOLECULAR_FUNCTION
221472	FGD2	FYVE, RhoGEF and PH domain containing 2 [Source:HGNC Symbol;Acc:HGNC:3664]	GO_POSITIVE_REGULATION_OF_SIGNALING	GSE13485_CTRL_VS_DAY3_YF17D_VACCINE_PBMC_DN	GO_APOPTOTIC_PROCESS	GO_REGULATION_OF_CELL_DEATH	GSE13484_3H_UNSTIM_VS_YF17D_VACCINE_STIM_PBMC_DN	GO_POSITIVE_REGULATION_OF_MOLECULAR_FUNCTION
6474	SHOX2	short stature homeobox 2 [Source:HGNC Symbol;Acc:HGNC:10854]	GO_POSITIVE_REGULATION_OF_SIGNALING	GSE42021_TREG_PLN_VS_TREG_PRECURSORS_THYMUS_DN	GO_POSITIVE_REGULATION_OF_MULTICELLULAR_ORGANISMAL_PROCESS	BENPORATH_EED_TARGETS	TGGAAA_NFAT_Q4_01	AACTTT_UNKNOWN	BENPORATH_ES_WITH_H3K27ME3	GO_TISSUE_MORPHOGENESIS
2213	FCGR2B	Fc fragment of IgG receptor IIb [Source:HGNC Symbol;Acc:HGNC:3618]	GO_POSITIVE_REGULATION_OF_SIGNALING	GO_CYTOKINE_PRODUCTION	WALLACE_PROSTATE_CANCER_RACE_UP	MODULE_84	IRF_Q6	GO_REGULATION_OF_IMMUNE_SYSTEM_PROCESS	GO_DEFENSE_RESPONSE	GO_REGULATION_OF_CELL_DEATH	GSE13484_3H_UNSTIM_VS_YF17D_VACCINE_STIM_PBMC_DN	GO_REGULATION_OF_IMMUNE_RESPONSE	GO_IMMUNE_EFFECTOR_PROCESS	GO_CENTRAL_NERVOUS_SYSTEM_DEVELOPMENT	GO_POSITIVE_REGULATION_OF_IMMUNE_SYSTEM_PROCESS	GO_INTRINSIC_COMPONENT_OF_PLASMA_MEMBRANE	GO_RESPONSE_TO_ENDOGENOUS_STIMULUS
2260	FGFR1	fibroblast growth factor receptor 1 [Source:HGNC Symbol;Acc:HGNC:3688]	GO_POSITIVE_REGULATION_OF_SIGNALING	GO_CYTOKINE_PRODUCTION	MODULE_84	GO_POSITIVE_REGULATION_OF_MULTICELLULAR_ORGANISMAL_PROCESS	GO_APOPTOTIC_PROCESS	GO_REGULATION_OF_CELL_DEATH	AACTTT_UNKNOWN	GO_ENZYME_LINKED_RECEPTOR_PROTEIN_SIGNALING_PATHWAY	GO_CENTRAL_NERVOUS_SYSTEM_DEVELOPMENT	MODULE_1	MODULE_44	GO_POSITIVE_REGULATION_OF_BIOSYNTHETIC_PROCESS	BLALOCK_ALZHEIMERS_DISEASE_UP	GO_INTRINSIC_COMPONENT_OF_PLASMA_MEMBRANE	REACTOME_CYTOKINE_SIGNALING_IN_IMMUNE_SYSTEM	GO_RESPONSE_TO_ENDOGENOUS_STIMULUS	GO_TISSUE_MORPHOGENESIS	GO_POSITIVE_REGULATION_OF_MOLECULAR_FUNCTION
28514	DLL1	delta like canonical Notch ligand 1 [Source:HGNC Symbol;Acc:HGNC:2908]	GO_POSITIVE_REGULATION_OF_SIGNALING	GO_CYTOKINE_PRODUCTION	GO_POSITIVE_REGULATION_OF_MULTICELLULAR_ORGANISMAL_PROCESS	IRF_Q6	GO_REGULATION_OF_IMMUNE_SYSTEM_PROCESS	GO_APOPTOTIC_PROCESS	GO_REGULATION_OF_CELL_DEATH	GSE33424_CD161_INT_VS_NEG_CD8_TCELL_UP	AACTTT_UNKNOWN	GO_IMMUNE_EFFECTOR_PROCESS	GO_ENZYME_LINKED_RECEPTOR_PROTEIN_SIGNALING_PATHWAY	GO_CENTRAL_NERVOUS_SYSTEM_DEVELOPMENT	GO_POSITIVE_REGULATION_OF_BIOSYNTHETIC_PROCESS	GO_INTRINSIC_COMPONENT_OF_PLASMA_MEMBRANE	GO_TISSUE_MORPHOGENESIS
5580	PRKCD	protein kinase C delta [Source:HGNC Symbol;Acc:HGNC:9399]	GO_POSITIVE_REGULATION_OF_SIGNALING	GO_CYTOKINE_PRODUCTION	GO_REGULATION_OF_IMMUNE_SYSTEM_PROCESS	GO_APOPTOTIC_PROCESS	GO_DEFENSE_RESPONSE	GO_REGULATION_OF_CELL_DEATH	GO_REGULATION_OF_IMMUNE_RESPONSE	GO_IMMUNE_EFFECTOR_PROCESS	GO_ENZYME_LINKED_RECEPTOR_PROTEIN_SIGNALING_PATHWAY	GO_POSITIVE_REGULATION_OF_BIOSYNTHETIC_PROCESS	GO_POSITIVE_REGULATION_OF_IMMUNE_SYSTEM_PROCESS	REACTOME_CYTOKINE_SIGNALING_IN_IMMUNE_SYSTEM	GO_CYTOKINE_MEDIATED_SIGNALING_PATHWAY	GO_RESPONSE_TO_ENDOGENOUS_STIMULUS	GO_POSITIVE_REGULATION_OF_MOLECULAR_FUNCTION
3575	IL7R	interleukin 7 receptor [Source:HGNC Symbol;Acc:HGNC:6024]	GO_POSITIVE_REGULATION_OF_SIGNALING	WALLACE_PROSTATE_CANCER_RACE_UP	MODULE_84	GO_POSITIVE_REGULATION_OF_MULTICELLULAR_ORGANISMAL_PROCESS	GO_REGULATION_OF_IMMUNE_SYSTEM_PROCESS	ZHENG_BOUND_BY_FOXP3	GO_APOPTOTIC_PROCESS	TGGAAA_NFAT_Q4_01	GO_REGULATION_OF_CELL_DEATH	GSE14000_UNSTIM_VS_4H_LPS_DC_DN	SMID_BREAST_CANCER_NORMAL_LIKE_UP	GO_REGULATION_OF_IMMUNE_RESPONSE	GO_IMMUNE_EFFECTOR_PROCESS	MODULE_44	GSE16755_CTRL_VS_IFNA_TREATED_MAC_DN	GO_POSITIVE_REGULATION_OF_IMMUNE_SYSTEM_PROCESS	MODULE_75	CHARAFE_BREAST_CANCER_LUMINAL_VS_BASAL_DN	REACTOME_CYTOKINE_SIGNALING_IN_IMMUNE_SYSTEM	GO_CYTOKINE_MEDIATED_SIGNALING_PATHWAY
8626	TP63	tumor protein p63 [Source:HGNC Symbol;Acc:HGNC:15979]	GO_POSITIVE_REGULATION_OF_SIGNALING	MODULE_84	GO_POSITIVE_REGULATION_OF_MULTICELLULAR_ORGANISMAL_PROCESS	GO_APOPTOTIC_PROCESS	GO_REGULATION_OF_CELL_DEATH	SMID_BREAST_CANCER_NORMAL_LIKE_UP	AACTTT_UNKNOWN	MODULE_44	GO_POSITIVE_REGULATION_OF_BIOSYNTHETIC_PROCESS	CHARAFE_BREAST_CANCER_LUMINAL_VS_BASAL_DN	GO_RESPONSE_TO_ENDOGENOUS_STIMULUS	GO_TISSUE_MORPHOGENESIS
6664	SOX11	SRY-box 11 [Source:HGNC Symbol;Acc:HGNC:11191]	GO_POSITIVE_REGULATION_OF_SIGNALING	GO_POSITIVE_REGULATION_OF_MULTICELLULAR_ORGANISMAL_PROCESS	GO_REGULATION_OF_IMMUNE_SYSTEM_PROCESS	TGGAAA_NFAT_Q4_01	GO_REGULATION_OF_CELL_DEATH	GO_ENZYME_LINKED_RECEPTOR_PROTEIN_SIGNALING_PATHWAY	GO_CENTRAL_NERVOUS_SYSTEM_DEVELOPMENT	GO_POSITIVE_REGULATION_OF_BIOSYNTHETIC_PROCESS	GO_RESPONSE_TO_ENDOGENOUS_STIMULUS	GO_TISSUE_MORPHOGENESIS
3280	HES1	hes family bHLH transcription factor 1 [Source:HGNC Symbol;Acc:HGNC:5192]	GO_POSITIVE_REGULATION_OF_SIGNALING	GO_POSITIVE_REGULATION_OF_MULTICELLULAR_ORGANISMAL_PROCESS	GO_REGULATION_OF_IMMUNE_SYSTEM_PROCESS	GSE37534_UNTREATED_VS_PIOGLITAZONE_TREATED_CD4_TCELL_PPARG1_AND_FOXP3_TRASDUCED_DN	AACTTT_UNKNOWN	GO_ENZYME_LINKED_RECEPTOR_PROTEIN_SIGNALING_PATHWAY	GO_CENTRAL_NERVOUS_SYSTEM_DEVELOPMENT	MODULE_1	GO_POSITIVE_REGULATION_OF_BIOSYNTHETIC_PROCESS	GO_POSITIVE_REGULATION_OF_IMMUNE_SYSTEM_PROCESS	BLALOCK_ALZHEIMERS_DISEASE_UP	GO_RESPONSE_TO_ENDOGENOUS_STIMULUS	GO_TISSUE_MORPHOGENESIS	GO_POSITIVE_REGULATION_OF_MOLECULAR_FUNCTION
367	AR	androgen receptor [Source:HGNC Symbol;Acc:HGNC:644]	GO_POSITIVE_REGULATION_OF_SIGNALING	GO_POSITIVE_REGULATION_OF_MULTICELLULAR_ORGANISMAL_PROCESS	GO_APOPTOTIC_PROCESS	GO_REGULATION_OF_CELL_DEATH	GO_ENZYME_LINKED_RECEPTOR_PROTEIN_SIGNALING_PATHWAY	GOZGIT_ESR1_TARGETS_DN	MODULE_1	GO_POSITIVE_REGULATION_OF_BIOSYNTHETIC_PROCESS	LEE_BMP2_TARGETS_UP	GO_RESPONSE_TO_ENDOGENOUS_STIMULUS	GO_TISSUE_MORPHOGENESIS	GO_POSITIVE_REGULATION_OF_MOLECULAR_FUNCTION
5618	PRLR	prolactin receptor [Source:HGNC Symbol;Acc:HGNC:9446]	GO_POSITIVE_REGULATION_OF_SIGNALING	GO_POSITIVE_REGULATION_OF_MULTICELLULAR_ORGANISMAL_PROCESS	GO_APOPTOTIC_PROCESS	GO_REGULATION_OF_CELL_DEATH	GO_ENZYME_LINKED_RECEPTOR_PROTEIN_SIGNALING_PATHWAY	GOZGIT_ESR1_TARGETS_DN	BLALOCK_ALZHEIMERS_DISEASE_UP	LEE_BMP2_TARGETS_UP	REACTOME_CYTOKINE_SIGNALING_IN_IMMUNE_SYSTEM	GO_CYTOKINE_MEDIATED_SIGNALING_PATHWAY	GO_RESPONSE_TO_ENDOGENOUS_STIMULUS	BOYLAN_MULTIPLE_MYELOMA_C_D_DN	GO_POSITIVE_REGULATION_OF_MOLECULAR_FUNCTION
170825	GSX2	GS homeobox 2 [Source:HGNC Symbol;Acc:HGNC:24959]	GO_POSITIVE_REGULATION_OF_SIGNALING	GO_POSITIVE_REGULATION_OF_MULTICELLULAR_ORGANISMAL_PROCESS	BENPORATH_EED_TARGETS	AACTTT_UNKNOWN	GO_CENTRAL_NERVOUS_SYSTEM_DEVELOPMENT	BENPORATH_ES_WITH_H3K27ME3
100506013	APELA	apelin receptor early endogenous ligand [Source:HGNC Symbol;Acc:HGNC:48925]	GO_POSITIVE_REGULATION_OF_SIGNALING	GO_POSITIVE_REGULATION_OF_MULTICELLULAR_ORGANISMAL_PROCESS	GSE17974_IL4_AND_ANTI_IL12_VS_UNTREATED_24H_ACT_CD4_TCELL_DN	GO_TISSUE_MORPHOGENESIS
2247	FGF2	fibroblast growth factor 2 [Source:HGNC Symbol;Acc:HGNC:3676]	GO_POSITIVE_REGULATION_OF_SIGNALING	GO_POSITIVE_REGULATION_OF_MULTICELLULAR_ORGANISMAL_PROCESS	GO_REGULATION_OF_CELL_DEATH	GO_ENZYME_LINKED_RECEPTOR_PROTEIN_SIGNALING_PATHWAY	GO_POSITIVE_REGULATION_OF_BIOSYNTHETIC_PROCESS	CHARAFE_BREAST_CANCER_LUMINAL_VS_BASAL_DN	REACTOME_CYTOKINE_SIGNALING_IN_IMMUNE_SYSTEM	GO_CYTOKINE_MEDIATED_SIGNALING_PATHWAY	GO_RESPONSE_TO_ENDOGENOUS_STIMULUS	GO_TISSUE_MORPHOGENESIS	GO_POSITIVE_REGULATION_OF_MOLECULAR_FUNCTION
4068	SH2D1A	SH2 domain containing 1A [Source:HGNC Symbol;Acc:HGNC:10820]	GO_POSITIVE_REGULATION_OF_SIGNALING	GO_REGULATION_OF_IMMUNE_SYSTEM_PROCESS	ZHENG_BOUND_BY_FOXP3	GO_DEFENSE_RESPONSE	SMID_BREAST_CANCER_NORMAL_LIKE_UP	GO_REGULATION_OF_IMMUNE_RESPONSE	GO_IMMUNE_EFFECTOR_PROCESS	GO_POSITIVE_REGULATION_OF_IMMUNE_SYSTEM_PROCESS	MODULE_75	BOYLAN_MULTIPLE_MYELOMA_C_D_DN
27065	NSG1	neuronal vesicle trafficking associated 1 [Source:HGNC Symbol;Acc:HGNC:18790]	GO_POSITIVE_REGULATION_OF_SIGNALING	GO_APOPTOTIC_PROCESS	SMID_BREAST_CANCER_NORMAL_LIKE_UP
9162	DGKI	diacylglycerol kinase iota [Source:HGNC Symbol;Acc:HGNC:2855]	GO_POSITIVE_REGULATION_OF_SIGNALING	BENPORATH_EED_TARGETS	AACTTT_UNKNOWN	BENPORATH_ES_WITH_H3K27ME3
8936	WASF1	WASP family member 1 [Source:HGNC Symbol;Acc:HGNC:12732]	GO_POSITIVE_REGULATION_OF_SIGNALING	TGGAAA_NFAT_Q4_01	GO_ENZYME_LINKED_RECEPTOR_PROTEIN_SIGNALING_PATHWAY	GO_RESPONSE_TO_ENDOGENOUS_STIMULUS
116449	CLNK	cytokine dependent hematopoietic cell linker [Source:HGNC Symbol;Acc:HGNC:17438]	GO_POSITIVE_REGULATION_OF_SIGNALING	GO_ENZYME_LINKED_RECEPTOR_PROTEIN_SIGNALING_PATHWAY	GOZGIT_ESR1_TARGETS_DN	TAKEDA_TARGETS_OF_NUP98_HOXA9_FUSION_10D_UP
10178	TENM1	teneurin transmembrane protein 1 [Source:HGNC Symbol;Acc:HGNC:8117]	GO_POSITIVE_REGULATION_OF_SIGNALING	GSE19888_ADENOSINE_A3R_INH_VS_ACT_WITH_INHIBITOR_PRETREATMENT_IN_MAST_CELL_UP	SCHAEFFER_PROSTATE_DEVELOPMENT_48HR_UP	GO_INTRINSIC_COMPONENT_OF_PLASMA_MEMBRANE	GO_POSITIVE_REGULATION_OF_MOLECULAR_FUNCTION
389432	SAMD5	sterile alpha motif domain containing 5 [Source:HGNC Symbol;Acc:HGNC:21180]	GO_POSITIVE_REGULATION_OF_SIGNALING	GO_POSITIVE_REGULATION_OF_MOLECULAR_FUNCTION
22936	ELL2	elongation factor for RNA polymerase II 2 [Source:HGNC Symbol;Acc:HGNC:17064]	CUI_TCF21_TARGETS_2_DN	WONG_ADULT_TISSUE_STEM_MODULE	GSE14000_UNSTIM_VS_4H_LPS_DC_DN	GSE16755_CTRL_VS_IFNA_TREATED_MAC_DN	CHARAFE_BREAST_CANCER_LUMINAL_VS_BASAL_DN	NUYTTEN_NIPP1_TARGETS_UP	BOYLAN_MULTIPLE_MYELOMA_C_D_DN
64236	PDLIM2	PDZ and LIM domain 2 [Source:HGNC Symbol;Acc:HGNC:13992]	CUI_TCF21_TARGETS_2_DN	WONG_ADULT_TISSUE_STEM_MODULE	SCHAEFFER_PROSTATE_DEVELOPMENT_48HR_UP	BLALOCK_ALZHEIMERS_DISEASE_UP	LEE_BMP2_TARGETS_UP
1536	CYBB	cytochrome b-245 beta chain [Source:HGNC Symbol;Acc:HGNC:2578]	CUI_TCF21_TARGETS_2_DN	GO_CYTOKINE_PRODUCTION	MODULE_84	GO_POSITIVE_REGULATION_OF_MULTICELLULAR_ORGANISMAL_PROCESS	IRF_Q6	GO_DEFENSE_RESPONSE	GSE33424_CD161_INT_VS_NEG_CD8_TCELL_UP	GO_IMMUNE_EFFECTOR_PROCESS	GO_ENZYME_LINKED_RECEPTOR_PROTEIN_SIGNALING_PATHWAY	GO_POSITIVE_REGULATION_OF_BIOSYNTHETIC_PROCESS	MODULE_75	GO_INTRINSIC_COMPONENT_OF_PLASMA_MEMBRANE	GO_RESPONSE_TO_ENDOGENOUS_STIMULUS
170575	GIMAP1	GTPase, IMAP family member 1 [Source:HGNC Symbol;Acc:HGNC:23237]	CUI_TCF21_TARGETS_2_DN	ZHENG_BOUND_BY_FOXP3	TGGAAA_NFAT_Q4_01	GSE17974_IL4_AND_ANTI_IL12_VS_UNTREATED_24H_ACT_CD4_TCELL_DN	GSE17974_IL4_AND_ANTI_IL12_VS_UNTREATED_72H_ACT_CD4_TCELL_DN
387597	ILDR2	immunoglobulin like domain containing receptor 2 [Source:HGNC Symbol;Acc:HGNC:18131]	CUI_TCF21_TARGETS_2_DN	BENPORATH_EED_TARGETS	AACTTT_UNKNOWN	BENPORATH_ES_WITH_H3K27ME3
2557	GABRA4	gamma-aminobutyric acid type A receptor alpha4 subunit [Source:HGNC Symbol;Acc:HGNC:4078]	CUI_TCF21_TARGETS_2_DN	BENPORATH_EED_TARGETS	GO_CENTRAL_NERVOUS_SYSTEM_DEVELOPMENT	BENPORATH_ES_WITH_H3K27ME3	GO_INTRINSIC_COMPONENT_OF_PLASMA_MEMBRANE	BOYLAN_MULTIPLE_MYELOMA_C_D_DN
55568	GALNT10	polypeptide N-acetylgalactosaminyltransferase 10 [Source:HGNC Symbol;Acc:HGNC:19873]	CUI_TCF21_TARGETS_2_DN	BENPORATH_EED_TARGETS	BLALOCK_ALZHEIMERS_DISEASE_UP
4163	MCC	MCC regulator of WNT signaling pathway [Source:HGNC Symbol;Acc:HGNC:6935]	CUI_TCF21_TARGETS_2_DN	TGGAAA_NFAT_Q4_01
7844	RNF103	ring finger protein 103 [Source:HGNC Symbol;Acc:HGNC:12859]	CUI_TCF21_TARGETS_2_DN	GO_CENTRAL_NERVOUS_SYSTEM_DEVELOPMENT	GSE360_DC_VS_MAC_B_MALAYI_HIGH_DOSE_DN
83478	ARHGAP24	Rho GTPase activating protein 24 [Source:HGNC Symbol;Acc:HGNC:25361]	CUI_TCF21_TARGETS_2_DN	GSE2706_2H_VS_8H_R848_STIM_DC_DN	GO_POSITIVE_REGULATION_OF_MOLECULAR_FUNCTION
23554	TSPAN12	tetraspanin 12 [Source:HGNC Symbol;Acc:HGNC:21641]	CUI_TCF21_TARGETS_2_DN	SCHAEFFER_PROSTATE_DEVELOPMENT_48HR_UP	GO_INTRINSIC_COMPONENT_OF_PLASMA_MEMBRANE
6744	ITPRID2	ITPR interacting domain containing 2 [Source:HGNC Symbol;Acc:HGNC:11319]	CUI_TCF21_TARGETS_2_DN	BLALOCK_ALZHEIMERS_DISEASE_UP	CHARAFE_BREAST_CANCER_LUMINAL_VS_BASAL_DN
10217	CTDSPL	CTD small phosphatase like [Source:HGNC Symbol;Acc:HGNC:16890]	CUI_TCF21_TARGETS_2_DN	BLALOCK_ALZHEIMERS_DISEASE_UP
55840	EAF2	ELL associated factor 2 [Source:HGNC Symbol;Acc:HGNC:23115]	GSE14000_UNSTIM_VS_16H_LPS_DC_TRANSLATED_RNA_DN	GSE13485_CTRL_VS_DAY3_YF17D_VACCINE_PBMC_DN	GO_APOPTOTIC_PROCESS	TGGAAA_NFAT_Q4_01	GO_POSITIVE_REGULATION_OF_BIOSYNTHETIC_PROCESS	SCHAEFFER_PROSTATE_DEVELOPMENT_48HR_UP	BOYLAN_MULTIPLE_MYELOMA_C_D_DN
81796	SLCO5A1	solute carrier organic anion transporter family member 5A1 [Source:HGNC Symbol;Acc:HGNC:19046]	GSE14000_UNSTIM_VS_16H_LPS_DC_TRANSLATED_RNA_DN	BENPORATH_EED_TARGETS	BENPORATH_ES_WITH_H3K27ME3	GO_INTRINSIC_COMPONENT_OF_PLASMA_MEMBRANE
1962	EHHADH	enoyl-CoA hydratase and 3-hydroxyacyl CoA dehydrogenase [Source:HGNC Symbol;Acc:HGNC:3247]	GSE14000_UNSTIM_VS_16H_LPS_DC_TRANSLATED_RNA_DN	GSE42021_CD24INT_VS_CD24LOW_TCONV_THYMUS_DN
4345	CD200	CD200 molecule [Source:HGNC Symbol;Acc:HGNC:7203]	WONG_ADULT_TISSUE_STEM_MODULE	GO_CYTOKINE_PRODUCTION	GO_POSITIVE_REGULATION_OF_MULTICELLULAR_ORGANISMAL_PROCESS	GO_REGULATION_OF_IMMUNE_SYSTEM_PROCESS	ZHENG_BOUND_BY_FOXP3	GO_DEFENSE_RESPONSE	GO_REGULATION_OF_CELL_DEATH	GSE10325_CD4_TCELL_VS_LUPUS_CD4_TCELL_DN	GO_REGULATION_OF_IMMUNE_RESPONSE	MODULE_1	GSE17974_IL4_AND_ANTI_IL12_VS_UNTREATED_72H_ACT_CD4_TCELL_DN	GSE3982_CTRL_VS_LPS_48H_DC_DN	GO_INTRINSIC_COMPONENT_OF_PLASMA_MEMBRANE	GO_POSITIVE_REGULATION_OF_MOLECULAR_FUNCTION
51744	CD244	CD244 molecule [Source:HGNC Symbol;Acc:HGNC:18171]	WONG_ADULT_TISSUE_STEM_MODULE	GO_CYTOKINE_PRODUCTION	GO_POSITIVE_REGULATION_OF_MULTICELLULAR_ORGANISMAL_PROCESS	GO_REGULATION_OF_IMMUNE_SYSTEM_PROCESS	GO_DEFENSE_RESPONSE	SMID_BREAST_CANCER_NORMAL_LIKE_UP	GO_IMMUNE_EFFECTOR_PROCESS	GO_POSITIVE_REGULATION_OF_BIOSYNTHETIC_PROCESS	GO_POSITIVE_REGULATION_OF_IMMUNE_SYSTEM_PROCESS
9547	CXCL14	C-X-C motif chemokine ligand 14 [Source:HGNC Symbol;Acc:HGNC:10640]	WONG_ADULT_TISSUE_STEM_MODULE	GO_REGULATION_OF_IMMUNE_SYSTEM_PROCESS	BENPORATH_EED_TARGETS	GO_POSITIVE_REGULATION_OF_IMMUNE_SYSTEM_PROCESS	BENPORATH_ES_WITH_H3K27ME3	MODULE_75
56667	MUC13	mucin 13, cell surface associated [Source:HGNC Symbol;Acc:HGNC:7511]	WONG_ADULT_TISSUE_STEM_MODULE	GO_REGULATION_OF_IMMUNE_SYSTEM_PROCESS	GO_DEFENSE_RESPONSE	GO_REGULATION_OF_IMMUNE_RESPONSE	GO_POSITIVE_REGULATION_OF_IMMUNE_SYSTEM_PROCESS
55365	TMEM176A	transmembrane protein 176A [Source:HGNC Symbol;Acc:HGNC:24930]	WONG_ADULT_TISSUE_STEM_MODULE	GO_REGULATION_OF_IMMUNE_SYSTEM_PROCESS	GSE3982_CTRL_VS_LPS_48H_DC_DN	LEE_BMP2_TARGETS_UP	BOYLAN_MULTIPLE_MYELOMA_C_D_DN
5796	PTPRK	protein tyrosine phosphatase receptor type K [Source:HGNC Symbol;Acc:HGNC:9674]	WONG_ADULT_TISSUE_STEM_MODULE	ZHENG_BOUND_BY_FOXP3	AACTTT_UNKNOWN	GO_ENZYME_LINKED_RECEPTOR_PROTEIN_SIGNALING_PATHWAY	GOZGIT_ESR1_TARGETS_DN	MODULE_1	BLALOCK_ALZHEIMERS_DISEASE_UP	GO_INTRINSIC_COMPONENT_OF_PLASMA_MEMBRANE	GO_RESPONSE_TO_ENDOGENOUS_STIMULUS
9019	MPZL1	myelin protein zero like 1 [Source:HGNC Symbol;Acc:HGNC:7226]	WONG_ADULT_TISSUE_STEM_MODULE	GO_ENZYME_LINKED_RECEPTOR_PROTEIN_SIGNALING_PATHWAY	GOZGIT_ESR1_TARGETS_DN	GSE360_DC_VS_MAC_B_MALAYI_HIGH_DOSE_DN	CHARAFE_BREAST_CANCER_LUMINAL_VS_BASAL_DN	GO_INTRINSIC_COMPONENT_OF_PLASMA_MEMBRANE
3751	KCND2	potassium voltage-gated channel subfamily D member 2 [Source:HGNC Symbol;Acc:HGNC:6238]	WONG_ADULT_TISSUE_STEM_MODULE	SCHAEFFER_PROSTATE_DEVELOPMENT_48HR_UP	LEE_BMP2_TARGETS_UP	GO_INTRINSIC_COMPONENT_OF_PLASMA_MEMBRANE
1741	DLG3	discs large MAGUK scaffold protein 3 [Source:HGNC Symbol;Acc:HGNC:2902]	WONG_ADULT_TISSUE_STEM_MODULE	SCHAEFFER_PROSTATE_DEVELOPMENT_48HR_UP	GO_INTRINSIC_COMPONENT_OF_PLASMA_MEMBRANE	REACTOME_CYTOKINE_SIGNALING_IN_IMMUNE_SYSTEM	GO_TISSUE_MORPHOGENESIS	GO_POSITIVE_REGULATION_OF_MOLECULAR_FUNCTION
114836	SLAMF6	SLAM family member 6 [Source:HGNC Symbol;Acc:HGNC:21392]	GO_CYTOKINE_PRODUCTION	GO_POSITIVE_REGULATION_OF_MULTICELLULAR_ORGANISMAL_PROCESS	GO_REGULATION_OF_IMMUNE_SYSTEM_PROCESS	ZHENG_BOUND_BY_FOXP3	GO_DEFENSE_RESPONSE	GSE17974_IL4_AND_ANTI_IL12_VS_UNTREATED_24H_ACT_CD4_TCELL_DN	GO_REGULATION_OF_IMMUNE_RESPONSE	GO_IMMUNE_EFFECTOR_PROCESS	GO_POSITIVE_REGULATION_OF_IMMUNE_SYSTEM_PROCESS
55540	IL17RB	interleukin 17 receptor B [Source:HGNC Symbol;Acc:HGNC:18015]	GO_CYTOKINE_PRODUCTION	GO_POSITIVE_REGULATION_OF_MULTICELLULAR_ORGANISMAL_PROCESS	TGGAAA_NFAT_Q4_01	GO_DEFENSE_RESPONSE	BENPORATH_ES_WITH_H3K27ME3	GO_INTRINSIC_COMPONENT_OF_PLASMA_MEMBRANE	REACTOME_CYTOKINE_SIGNALING_IN_IMMUNE_SYSTEM	GO_CYTOKINE_MEDIATED_SIGNALING_PATHWAY
8320	EOMES	eomesodermin [Source:HGNC Symbol;Acc:HGNC:3372]	GO_CYTOKINE_PRODUCTION	IRF_Q6	BENPORATH_EED_TARGETS	TGGAAA_NFAT_Q4_01	AACTTT_UNKNOWN	GO_IMMUNE_EFFECTOR_PROCESS	GO_CENTRAL_NERVOUS_SYSTEM_DEVELOPMENT	GO_POSITIVE_REGULATION_OF_BIOSYNTHETIC_PROCESS	BENPORATH_ES_WITH_H3K27ME3	BOYLAN_MULTIPLE_MYELOMA_C_D_DN	GO_TISSUE_MORPHOGENESIS
8807	IL18RAP	interleukin 18 receptor accessory protein [Source:HGNC Symbol;Acc:HGNC:5989]	GO_CYTOKINE_PRODUCTION	GO_REGULATION_OF_IMMUNE_SYSTEM_PROCESS	GO_DEFENSE_RESPONSE	GSE13484_3H_UNSTIM_VS_YF17D_VACCINE_STIM_PBMC_DN	GO_REGULATION_OF_IMMUNE_RESPONSE	GO_IMMUNE_EFFECTOR_PROCESS	GO_POSITIVE_REGULATION_OF_IMMUNE_SYSTEM_PROCESS	GO_INTRINSIC_COMPONENT_OF_PLASMA_MEMBRANE	REACTOME_CYTOKINE_SIGNALING_IN_IMMUNE_SYSTEM	GO_CYTOKINE_MEDIATED_SIGNALING_PATHWAY	BOYLAN_MULTIPLE_MYELOMA_C_D_DN	GO_POSITIVE_REGULATION_OF_MOLECULAR_FUNCTION
7072	TIA1	TIA1 cytotoxic granule associated RNA binding protein [Source:HGNC Symbol;Acc:HGNC:11802]	GO_CYTOKINE_PRODUCTION	GO_APOPTOTIC_PROCESS	GO_REGULATION_OF_CELL_DEATH	GSE1432_CTRL_VS_IFNG_6H_MICROGLIA_DN	GO_ENZYME_LINKED_RECEPTOR_PROTEIN_SIGNALING_PATHWAY	GSE2706_2H_VS_8H_R848_STIM_DC_DN	GO_RESPONSE_TO_ENDOGENOUS_STIMULUS
10643	IGF2BP3	insulin like growth factor 2 mRNA binding protein 3 [Source:HGNC Symbol;Acc:HGNC:28868]	GO_CYTOKINE_PRODUCTION	GSE13485_DAY7_VS_DAY21_YF17D_VACCINE_PBMC_UP	CHARAFE_BREAST_CANCER_LUMINAL_VS_BASAL_DN
962	CD48	CD48 molecule [Source:HGNC Symbol;Acc:HGNC:1683]	WALLACE_PROSTATE_CANCER_RACE_UP	MODULE_84	GO_REGULATION_OF_IMMUNE_SYSTEM_PROCESS	GO_DEFENSE_RESPONSE	SMID_BREAST_CANCER_NORMAL_LIKE_UP	GO_REGULATION_OF_IMMUNE_RESPONSE	MODULE_44	GSE14000_UNSTIM_VS_4H_LPS_DC_TRANSLATED_RNA_DN	GSE21360_NAIVE_VS_QUATERNARY_MEMORY_CD8_TCELL_UP	GSE360_DC_VS_MAC_B_MALAYI_HIGH_DOSE_DN	MODULE_75	GO_INTRINSIC_COMPONENT_OF_PLASMA_MEMBRANE
7456	WIPF1	WAS/WASL interacting protein family member 1 [Source:HGNC Symbol;Acc:HGNC:12736]	WALLACE_PROSTATE_CANCER_RACE_UP	GO_REGULATION_OF_IMMUNE_SYSTEM_PROCESS	ZHENG_BOUND_BY_FOXP3	TGGAAA_NFAT_Q4_01	SMID_BREAST_CANCER_NORMAL_LIKE_UP	GO_REGULATION_OF_IMMUNE_RESPONSE	GO_IMMUNE_EFFECTOR_PROCESS	GSE17974_IL4_AND_ANTI_IL12_VS_UNTREATED_72H_ACT_CD4_TCELL_DN	GO_POSITIVE_REGULATION_OF_IMMUNE_SYSTEM_PROCESS	NUYTTEN_NIPP1_TARGETS_UP
1593	CYP27A1	cytochrome P450 family 27 subfamily A member 1 [Source:HGNC Symbol;Acc:HGNC:2605]	MODULE_84	LEE_BMP2_TARGETS_UP
5292	PIM1	Pim-1 proto-oncogene, serine/threonine kinase [Source:HGNC Symbol;Acc:HGNC:8986]	GO_POSITIVE_REGULATION_OF_MULTICELLULAR_ORGANISMAL_PROCESS	GSE1432_CTRL_VS_IFNG_24H_MICROGLIA_DN	GO_APOPTOTIC_PROCESS	TGGAAA_NFAT_Q4_01	GO_REGULATION_OF_CELL_DEATH	GSE13484_3H_UNSTIM_VS_YF17D_VACCINE_STIM_PBMC_DN	GSE1432_CTRL_VS_IFNG_6H_MICROGLIA_DN	MODULE_1	GSE40685_TREG_VS_FOXP3_KO_TREG_PRECURSOR_UP	GSE3982_CTRL_VS_LPS_48H_DC_DN	BLALOCK_ALZHEIMERS_DISEASE_UP	REACTOME_CYTOKINE_SIGNALING_IN_IMMUNE_SYSTEM	GO_CYTOKINE_MEDIATED_SIGNALING_PATHWAY
274	BIN1	bridging integrator 1 [Source:HGNC Symbol;Acc:HGNC:1052]	GO_POSITIVE_REGULATION_OF_MULTICELLULAR_ORGANISMAL_PROCESS	GO_APOPTOTIC_PROCESS	GO_REGULATION_OF_CELL_DEATH	SMID_BREAST_CANCER_NORMAL_LIKE_UP	GO_CENTRAL_NERVOUS_SYSTEM_DEVELOPMENT	BLALOCK_ALZHEIMERS_DISEASE_UP	CHARAFE_BREAST_CANCER_LUMINAL_VS_BASAL_DN
23028	KDM1A	lysine demethylase 1A [Source:HGNC Symbol;Acc:HGNC:29079]	GO_POSITIVE_REGULATION_OF_MULTICELLULAR_ORGANISMAL_PROCESS	GO_APOPTOTIC_PROCESS	GO_REGULATION_OF_CELL_DEATH	GO_CENTRAL_NERVOUS_SYSTEM_DEVELOPMENT	GO_POSITIVE_REGULATION_OF_BIOSYNTHETIC_PROCESS	GO_RESPONSE_TO_ENDOGENOUS_STIMULUS	GO_POSITIVE_REGULATION_OF_MOLECULAR_FUNCTION
8321	FZD1	frizzled class receptor 1 [Source:HGNC Symbol;Acc:HGNC:4038]	GO_POSITIVE_REGULATION_OF_MULTICELLULAR_ORGANISMAL_PROCESS	BENPORATH_EED_TARGETS	GO_REGULATION_OF_CELL_DEATH	GO_ENZYME_LINKED_RECEPTOR_PROTEIN_SIGNALING_PATHWAY	GO_CENTRAL_NERVOUS_SYSTEM_DEVELOPMENT	GO_POSITIVE_REGULATION_OF_BIOSYNTHETIC_PROCESS	BENPORATH_ES_WITH_H3K27ME3	GO_RESPONSE_TO_ENDOGENOUS_STIMULUS	GO_TISSUE_MORPHOGENESIS	GO_POSITIVE_REGULATION_OF_MOLECULAR_FUNCTION
57699	CPNE5	copine 5 [Source:HGNC Symbol;Acc:HGNC:2318]	GO_POSITIVE_REGULATION_OF_MULTICELLULAR_ORGANISMAL_PROCESS	GSE17974_IL4_AND_ANTI_IL12_VS_UNTREATED_24H_ACT_CD4_TCELL_DN	AACTTT_UNKNOWN
1131	CHRM3	cholinergic receptor muscarinic 3 [Source:HGNC Symbol;Acc:HGNC:1952]	GO_POSITIVE_REGULATION_OF_MULTICELLULAR_ORGANISMAL_PROCESS	MODULE_75	GO_INTRINSIC_COMPONENT_OF_PLASMA_MEMBRANE	GO_RESPONSE_TO_ENDOGENOUS_STIMULUS
5308	PITX2	paired like homeodomain 2 [Source:HGNC Symbol;Acc:HGNC:9005]	IRF_Q6	BENPORATH_EED_TARGETS	TGGAAA_NFAT_Q4_01	AACTTT_UNKNOWN	GO_CENTRAL_NERVOUS_SYSTEM_DEVELOPMENT	GO_POSITIVE_REGULATION_OF_BIOSYNTHETIC_PROCESS	BENPORATH_ES_WITH_H3K27ME3
5098	PCDHGC3	protocadherin gamma subfamily C, 3 [Source:HGNC Symbol;Acc:HGNC:8716]	IRF_Q6	TGGAAA_NFAT_Q4_01	AACTTT_UNKNOWN	GO_INTRINSIC_COMPONENT_OF_PLASMA_MEMBRANE
151888	BTLA	B and T lymphocyte associated [Source:HGNC Symbol;Acc:HGNC:21087]	GO_REGULATION_OF_IMMUNE_SYSTEM_PROCESS	ZHENG_BOUND_BY_FOXP3	AACTTT_UNKNOWN	GO_REGULATION_OF_IMMUNE_RESPONSE	TAKEDA_TARGETS_OF_NUP98_HOXA9_FUSION_10D_UP	GSE17974_IL4_AND_ANTI_IL12_VS_UNTREATED_72H_ACT_CD4_TCELL_DN	GO_POSITIVE_REGULATION_OF_IMMUNE_SYSTEM_PROCESS	GO_INTRINSIC_COMPONENT_OF_PLASMA_MEMBRANE
28913	IGKV3-15	immunoglobulin kappa variable 3-15 [Source:HGNC Symbol;Acc:HGNC:5816]	GO_REGULATION_OF_IMMUNE_SYSTEM_PROCESS	GO_REGULATION_OF_IMMUNE_RESPONSE	GO_IMMUNE_EFFECTOR_PROCESS	GO_POSITIVE_REGULATION_OF_IMMUNE_SYSTEM_PROCESS
28938	IGKV1-16	immunoglobulin kappa variable 1-16 [Source:HGNC Symbol;Acc:HGNC:5732]	GO_REGULATION_OF_IMMUNE_SYSTEM_PROCESS	GO_REGULATION_OF_IMMUNE_RESPONSE	GO_IMMUNE_EFFECTOR_PROCESS	GO_POSITIVE_REGULATION_OF_IMMUNE_SYSTEM_PROCESS
54718	BTN2A3P	butyrophilin subfamily 2 member A3, pseudogene [Source:HGNC Symbol;Acc:HGNC:13229]	GO_REGULATION_OF_IMMUNE_SYSTEM_PROCESS	GO_REGULATION_OF_IMMUNE_RESPONSE	GO_POSITIVE_REGULATION_OF_IMMUNE_SYSTEM_PROCESS
25849	PARM1	prostate androgen-regulated mucin-like protein 1 [Source:HGNC Symbol;Acc:HGNC:24536]	ZHENG_BOUND_BY_FOXP3	BENPORATH_EED_TARGETS	GO_POSITIVE_REGULATION_OF_BIOSYNTHETIC_PROCESS	BENPORATH_ES_WITH_H3K27ME3	GO_POSITIVE_REGULATION_OF_MOLECULAR_FUNCTION
5150	PDE7A	phosphodiesterase 7A [Source:HGNC Symbol;Acc:HGNC:8791]	ZHENG_BOUND_BY_FOXP3	AACTTT_UNKNOWN
26018	LRIG1	leucine rich repeats and immunoglobulin like domains 1 [Source:HGNC Symbol;Acc:HGNC:17360]	ZHENG_BOUND_BY_FOXP3	LEE_BMP2_TARGETS_UP
6003	RGS13	regulator of G protein signaling 13 [Source:HGNC Symbol;Acc:HGNC:9995]	ZHENG_BOUND_BY_FOXP3	BOYLAN_MULTIPLE_MYELOMA_C_D_DN
6496	SIX3	SIX homeobox 3 [Source:HGNC Symbol;Acc:HGNC:10889]	GO_APOPTOTIC_PROCESS	BENPORATH_EED_TARGETS	TGGAAA_NFAT_Q4_01	GSE17974_IL4_AND_ANTI_IL12_VS_UNTREATED_24H_ACT_CD4_TCELL_DN	AACTTT_UNKNOWN	GO_CENTRAL_NERVOUS_SYSTEM_DEVELOPMENT	GO_POSITIVE_REGULATION_OF_BIOSYNTHETIC_PROCESS	BENPORATH_ES_WITH_H3K27ME3	GO_TISSUE_MORPHOGENESIS
2561	GABRB2	gamma-aminobutyric acid type A receptor beta2 subunit [Source:HGNC Symbol;Acc:HGNC:4082]	GO_APOPTOTIC_PROCESS	BENPORATH_EED_TARGETS	GO_REGULATION_OF_CELL_DEATH	BENPORATH_ES_WITH_H3K27ME3	GO_INTRINSIC_COMPONENT_OF_PLASMA_MEMBRANE	GO_RESPONSE_TO_ENDOGENOUS_STIMULUS
10752	CHL1	cell adhesion molecule L1 like [Source:HGNC Symbol;Acc:HGNC:1939]	GO_APOPTOTIC_PROCESS	TGGAAA_NFAT_Q4_01	GO_REGULATION_OF_CELL_DEATH	SMID_BREAST_CANCER_NORMAL_LIKE_UP
6242	RTKN	rhotekin [Source:HGNC Symbol;Acc:HGNC:10466]	GO_APOPTOTIC_PROCESS	TGGAAA_NFAT_Q4_01	GO_REGULATION_OF_CELL_DEATH	LEE_BMP2_TARGETS_UP
80034	CSRNP3	cysteine and serine rich nuclear protein 3 [Source:HGNC Symbol;Acc:HGNC:30729]	GO_APOPTOTIC_PROCESS	GO_REGULATION_OF_CELL_DEATH	AACTTT_UNKNOWN	GO_POSITIVE_REGULATION_OF_BIOSYNTHETIC_PROCESS	LEE_BMP2_TARGETS_UP
166824	RASSF6	Ras association domain family member 6 [Source:HGNC Symbol;Acc:HGNC:20796]	GO_APOPTOTIC_PROCESS	GO_REGULATION_OF_CELL_DEATH
54798	DCHS2	dachsous cadherin-related 2 [Source:HGNC Symbol;Acc:HGNC:23111]	BENPORATH_EED_TARGETS	TGGAAA_NFAT_Q4_01	BENPORATH_ES_WITH_H3K27ME3
84803	GPAT3	glycerol-3-phosphate acyltransferase 3 [Source:HGNC Symbol;Acc:HGNC:28157]	BENPORATH_EED_TARGETS	TGGAAA_NFAT_Q4_01	BENPORATH_ES_WITH_H3K27ME3
3110	MNX1	motor neuron and pancreas homeobox 1 [Source:HGNC Symbol;Acc:HGNC:4979]	BENPORATH_EED_TARGETS	GSE19888_ADENOSINE_A3R_INH_PRETREAT_AND_ACT_BY_A3R_VS_TCELL_MEMBRANES_ACT_MAST_CELL_UP	GO_CENTRAL_NERVOUS_SYSTEM_DEVELOPMENT	BENPORATH_ES_WITH_H3K27ME3
54847	SIDT1	SID1 transmembrane family member 1 [Source:HGNC Symbol;Acc:HGNC:25967]	BENPORATH_EED_TARGETS	GSE33424_CD161_INT_VS_NEG_CD8_TCELL_UP	GSE42021_CD24INT_VS_CD24LOW_TCONV_THYMUS_DN	AACTTT_UNKNOWN	GOZGIT_ESR1_TARGETS_DN	GSE21546_UNSTIM_VS_ANTI_CD3_STIM_ELK1_KO_DP_THYMOCYTES_UP	BENPORATH_ES_WITH_H3K27ME3
154215	NKAIN2	sodium/potassium transporting ATPase interacting 2 [Source:HGNC Symbol;Acc:HGNC:16443]	BENPORATH_EED_TARGETS	TAKEDA_TARGETS_OF_NUP98_HOXA9_FUSION_3D_UP	BENPORATH_ES_WITH_H3K27ME3
1031	CDKN2C	cyclin dependent kinase inhibitor 2C [Source:HGNC Symbol;Acc:HGNC:1789]	BENPORATH_EED_TARGETS	GO_CENTRAL_NERVOUS_SYSTEM_DEVELOPMENT	BLALOCK_ALZHEIMERS_DISEASE_UP	BENPORATH_ES_WITH_H3K27ME3
27330	RPS6KA6	ribosomal protein S6 kinase A6 [Source:HGNC Symbol;Acc:HGNC:10435]	BENPORATH_EED_TARGETS	GO_CENTRAL_NERVOUS_SYSTEM_DEVELOPMENT	BENPORATH_ES_WITH_H3K27ME3
7277	TUBA4A	tubulin alpha 4a [Source:HGNC Symbol;Acc:HGNC:12407]	BENPORATH_EED_TARGETS	CHARAFE_BREAST_CANCER_LUMINAL_VS_BASAL_DN
261729	STEAP2	STEAP2 metalloreductase [Source:HGNC Symbol;Acc:HGNC:17885]	TGGAAA_NFAT_Q4_01	AACTTT_UNKNOWN	GO_RESPONSE_TO_ENDOGENOUS_STIMULUS
152485	ZNF827	zinc finger protein 827 [Source:HGNC Symbol;Acc:HGNC:27193]	TGGAAA_NFAT_Q4_01	AACTTT_UNKNOWN
344148	NCKAP5	NCK associated protein 5 [Source:HGNC Symbol;Acc:HGNC:29847]	TGGAAA_NFAT_Q4_01	AACTTT_UNKNOWN
3174	HNF4G	hepatocyte nuclear factor 4 gamma [Source:HGNC Symbol;Acc:HGNC:5026]	TGGAAA_NFAT_Q4_01	GO_POSITIVE_REGULATION_OF_BIOSYNTHETIC_PROCESS	GO_RESPONSE_TO_ENDOGENOUS_STIMULUS
8502	PKP4	plakophilin 4 [Source:HGNC Symbol;Acc:HGNC:9026]	TGGAAA_NFAT_Q4_01	GSE37533_PPARG1_FOXP3_VS_PPARG2_FOXP3_TRANSDUCED_CD4_TCELL_PIOGLITAZONE_TREATED_DN	GO_POSITIVE_REGULATION_OF_MOLECULAR_FUNCTION
55879	GABRQ	gamma-aminobutyric acid type A receptor theta subunit [Source:HGNC Symbol;Acc:HGNC:14454]	TGGAAA_NFAT_Q4_01	BLALOCK_ALZHEIMERS_DISEASE_UP	GO_INTRINSIC_COMPONENT_OF_PLASMA_MEMBRANE
55349	CHDH	choline dehydrogenase [Source:HGNC Symbol;Acc:HGNC:24288]	TGGAAA_NFAT_Q4_01	LEE_BMP2_TARGETS_UP	BENPORATH_ES_WITH_H3K27ME3
126868	MAB21L3	mab-21 like 3 [Source:HGNC Symbol;Acc:HGNC:26787]	TGGAAA_NFAT_Q4_01	LEE_BMP2_TARGETS_UP
149465	CFAP57	cilia and flagella associated protein 57 [Source:HGNC Symbol;Acc:HGNC:26485]	TGGAAA_NFAT_Q4_01
132989	C4orf36	chromosome 4 open reading frame 36 [Source:HGNC Symbol;Acc:HGNC:28386]	TGGAAA_NFAT_Q4_01
168537	GIMAP7	GTPase, IMAP family member 7 [Source:HGNC Symbol;Acc:HGNC:22404]	GSE19888_ADENOSINE_A3R_INH_PRETREAT_AND_ACT_BY_A3R_VS_TCELL_MEMBRANES_ACT_MAST_CELL_UP	GSE17974_IL4_AND_ANTI_IL12_VS_UNTREATED_72H_ACT_CD4_TCELL_DN
10188	TNK2	tyrosine kinase non receptor 2 [Source:HGNC Symbol;Acc:HGNC:19297]	GSE21927_SPLEEN_C57BL6_VS_4T1_TUMOR_BALBC_MONOCYTES_DN
2239	GPC4	glypican 4 [Source:HGNC Symbol;Acc:HGNC:4452]	AACTTT_UNKNOWN	GOZGIT_ESR1_TARGETS_DN	GSE360_DC_VS_MAC_B_MALAYI_HIGH_DOSE_DN	BLALOCK_ALZHEIMERS_DISEASE_UP	GO_INTRINSIC_COMPONENT_OF_PLASMA_MEMBRANE	GO_TISSUE_MORPHOGENESIS
165679	SPTSSB	serine palmitoyltransferase small subunit B [Source:HGNC Symbol;Acc:HGNC:24045]	AACTTT_UNKNOWN	GOZGIT_ESR1_TARGETS_DN
23648	SSBP3	single stranded DNA binding protein 3 [Source:HGNC Symbol;Acc:HGNC:15674]	AACTTT_UNKNOWN	GO_CENTRAL_NERVOUS_SYSTEM_DEVELOPMENT	GO_POSITIVE_REGULATION_OF_BIOSYNTHETIC_PROCESS
23266	ADGRL2	adhesion G protein-coupled receptor L2 [Source:HGNC Symbol;Acc:HGNC:18582]	AACTTT_UNKNOWN	GO_CENTRAL_NERVOUS_SYSTEM_DEVELOPMENT	GO_INTRINSIC_COMPONENT_OF_PLASMA_MEMBRANE
51555	PEX5L	peroxisomal biogenesis factor 5 like [Source:HGNC Symbol;Acc:HGNC:30024]	AACTTT_UNKNOWN
26	AOC1	amine oxidase copper containing 1 [Source:HGNC Symbol;Acc:HGNC:80]	GO_IMMUNE_EFFECTOR_PROCESS	SCHAEFFER_PROSTATE_DEVELOPMENT_48HR_UP	GO_RESPONSE_TO_ENDOGENOUS_STIMULUS
10256	CNKSR1	connector enhancer of kinase suppressor of Ras 1 [Source:HGNC Symbol;Acc:HGNC:19700]	GO_ENZYME_LINKED_RECEPTOR_PROTEIN_SIGNALING_PATHWAY	REACTOME_CYTOKINE_SIGNALING_IN_IMMUNE_SYSTEM
8871	SYNJ2	synaptojanin 2 [Source:HGNC Symbol;Acc:HGNC:11504]	GO_CENTRAL_NERVOUS_SYSTEM_DEVELOPMENT
64061	TSPYL2	TSPY like 2 [Source:HGNC Symbol;Acc:HGNC:24358]	MODULE_1
5252	PHF1	PHD finger protein 1 [Source:HGNC Symbol;Acc:HGNC:8919]	GO_POSITIVE_REGULATION_OF_BIOSYNTHETIC_PROCESS	BLALOCK_ALZHEIMERS_DISEASE_UP
91975	ZNF300	zinc finger protein 300 [Source:HGNC Symbol;Acc:HGNC:13091]	GO_POSITIVE_REGULATION_OF_BIOSYNTHETIC_PROCESS
9926	LPGAT1	lysophosphatidylglycerol acyltransferase 1 [Source:HGNC Symbol;Acc:HGNC:28985]	GO_POSITIVE_REGULATION_OF_BIOSYNTHETIC_PROCESS
29842	TFCP2L1	transcription factor CP2 like 1 [Source:HGNC Symbol;Acc:HGNC:17925]	SCHAEFFER_PROSTATE_DEVELOPMENT_48HR_UP	LEE_BMP2_TARGETS_UP
55092	TMEM51	transmembrane protein 51 [Source:HGNC Symbol;Acc:HGNC:25488]	SCHAEFFER_PROSTATE_DEVELOPMENT_48HR_UP
8470	SORBS2	sorbin and SH3 domain containing 2 [Source:HGNC Symbol;Acc:HGNC:24098]	SCHAEFFER_PROSTATE_DEVELOPMENT_48HR_UP
389206	BEND4	BEN domain containing 4 [Source:HGNC Symbol;Acc:HGNC:23815]	SCHAEFFER_PROSTATE_DEVELOPMENT_48HR_UP
192668	CYS1	cystin 1 [Source:HGNC Symbol;Acc:HGNC:18525]	SCHAEFFER_PROSTATE_DEVELOPMENT_48HR_UP
347735	SERINC2	serine incorporator 2 [Source:HGNC Symbol;Acc:HGNC:23231]	LEE_BMP2_TARGETS_UP	GO_POSITIVE_REGULATION_OF_MOLECULAR_FUNCTION
375298	CERKL	ceramide kinase like [Source:HGNC Symbol;Acc:HGNC:21699]	BENPORATH_ES_WITH_H3K27ME3
117247	SLC16A10	solute carrier family 16 member 10 [Source:HGNC Symbol;Acc:HGNC:17027]	GO_INTRINSIC_COMPONENT_OF_PLASMA_MEMBRANE
84513	PLPP5	phospholipid phosphatase 5 [Source:HGNC Symbol;Acc:HGNC:25026]	GO_INTRINSIC_COMPONENT_OF_PLASMA_MEMBRANE
116987	AGAP1	ArfGAP with GTPase domain, ankyrin repeat and PH domain 1 [Source:HGNC Symbol;Acc:HGNC:16922]	GO_POSITIVE_REGULATION_OF_MOLECULAR_FUNCTION
80311	KLHL15	kelch like family member 15 [Source:HGNC Symbol;Acc:HGNC:29347]
285386	TPRG1	tumor protein p63 regulated 1 [Source:HGNC Symbol;Acc:HGNC:24759]
154214	RNF217	ring finger protein 217 [Source:HGNC Symbol;Acc:HGNC:21487]
81669	CCNL2	cyclin L2 [Source:HGNC Symbol;Acc:HGNC:20570]
4337	MOCS1	molybdenum cofactor synthesis 1 [Source:HGNC Symbol;Acc:HGNC:7190]
6159	RPL29	ribosomal protein L29 [Source:HGNC Symbol;Acc:HGNC:10331]
169981	SPIN3	spindlin family member 3 [Source:HGNC Symbol;Acc:HGNC:27272]
729830	FAM160A1	family with sequence similarity 160 member A1 [Source:HGNC Symbol;Acc:HGNC:34237]
654433	PAX8-AS1	PAX8 antisense RNA 1 [Source:HGNC Symbol;Acc:HGNC:49271]
104326052	NRIR	negative regulator of interferon response [Source:HGNC Symbol;Acc:HGNC:51269]
642587	MIR205HG	MIR205 host gene [Source:HGNC Symbol;Acc:HGNC:43562]
84740	AFAP1-AS1	AFAP1 antisense RNA 1 [Source:HGNC Symbol;Acc:HGNC:28141]
100506866	TTN-AS1	TTN antisense RNA 1 [Source:HGNC Symbol;Acc:HGNC:44124]
149086	LINC01225	LINC01225 pseudogene [Source:HGNC Symbol;Acc:HGNC:49677]
107985879	LINC01833	long intergenic non-protein coding RNA 1833 [Source:HGNC Symbol;Acc:HGNC:52644]
100506108	SIX3-AS1	SIX3 antisense RNA 1 [Source:HGNC Symbol;Acc:HGNC:40532]
645323	LINC00461	long intergenic non-protein coding RNA 461 [Source:HGNC Symbol;Acc:HGNC:42810]
100132015	TEX13D	TEX13 family member D [Source:HGNC Symbol;Acc:HGNC:52278]
401321	LINC00997	long intergenic non-protein coding RNA 997 [Source:HGNC Symbol;Acc:HGNC:48952]
404744	NPSR1-AS1	NPSR1 antisense RNA 1 [Source:HGNC Symbol;Acc:HGNC:22128]
28915	IGKV3-7	immunoglobulin kappa variable 3-7 (non-functional) [Source:HGNC Symbol;Acc:HGNC:5821]
28948	IGKJ3	immunoglobulin kappa joining 3 [Source:HGNC Symbol;Acc:HGNC:5721]
[truncated: 53 more columns]
